# Supplementary material for: HIV serostatus knowledge and serostatus disclosure with the most recent anal intercourse partner in a European MSM sample recruited in 13 cities: results from the Sialon-II study
Source: BMC Infect Dis. 2017 Nov 25;17:730. doi: 10.1186/s12879-017-2814-x (PMC5702243; doi:10.1186/s12879-017-2814-x)
Supplement: Supplementary file 2 — Stata do-files for generation of new secondary variables and data analysis. (TXT 26 kb) [file 12879_2017_2814_MOESM2_ESM.txt]

** Do-File created by Ulrich Marcus, Susi Schink, Massimo Mirandola, and Lorenzo Gios  
** Version 3 (08/21/2017)
** MarcusU@rki.de

****************************************************************************************************
** CONCORDANCE with STEADY and NON-STEADY partner AND WITH LAST PARNTER (regardless SP or NSP)    **
** generation of a new variable describing serostatus communication with last anal sex partner    **
** We re-created this variable using the same criteria for steady and non-steady partners,        ** 
** taking into account that steady partners had more opportunities to communicate before the last ** anal intercourse. With multiple partners we had to use stricter criteria, because different         **
** statements might refer to different partners.                                                  **
****************************************************************************************************
** use �xxx.dta", clear
*************************************************
/*� Generation of "con_" variables to prepare to join the data (as criteria differ according to partnership type (assuming that steady partners communicated in the past and not just at this last AI occasion queried in this survey) 
_sp = steday partners; _nsp = non-steady partners; _multi = >1 partner */
*************************************************
gen con_sp = .
** not knowing
replace con_sp = 1 if q28o1 == 1 
replace con_sp = 1 if q28o3 == 1 
replace con_sp = 1 if q28o5 == 1 
replace con_sp = 1 if q28o6 == 1 
replace con_sp = 1 if q28o7 == 1 

replace con_sp = 1 if q29o1 == 1 
replace con_sp = 1 if q29o4 == 1 
replace con_sp = 1 if q29o5 == 1 
replace con_sp = 1 if q29o6 == 1 

** HIV infection disclosure
replace con_sp = 4 if q28o4 == 1 
replace con_sp = 4 if q29o3 == 1 & q32 == 1 
replace con_sp = 4 if q29o3 == 1 & HIV == 1

** Likely HIV concordance disclosure (we assume serostatus disclosure with the steady partner if the serostatus does not differ).  This is the only difference to non-steady partners. We believe this is justified because serostatus communication with the steady partner in most cases predates the last occasion of anal intercourse with the steady partner 
replace con_sp = 5 if q28o4 == 1 & q32 == 1
replace con_sp = 5 if q28o2 == 1 & q32 == 2

** concordance communicated
replace con_sp = 2 if q28o4 == 1 & q29o3 == 1 
replace con_sp = 2 if q28o2 == 1 & q29o2 == 1

** discordance communicated
replace con_sp = 3 if q28o2 == 1 & q29o3 == 1
replace con_sp = 3 if q28o4 == 1 & q29o2 == 1

** contradictory responses (.c)
replace con_sp = .c if (q28o2 == 1 & q28o4 == 1)
replace con_sp = .c if (q28o2 == 1 & q28o3 == 1)
replace con_sp = .c if (q28o1 == 1 & q28o4 == 1)
replace con_sp = .c if (q29o2 == 1 & q29o3 == 1)
replace con_sp = .c if q28o3 == 1 & q29o3 == 1 & q32 == 2 

** not contradictory if antibody-positive and viral load undetectable
replace con_sp = 2 if (q29o2 == 1 & q29o3 == 1) & q34R == 1

replace con_sp = . if q26 != 1

gen con_nsp = .
** not knowing
replace con_nsp = 1 if q28o1 == 1 
replace con_nsp = 1 if q28o3 == 1 
replace con_nsp = 1 if q28o5 == 1 
replace con_nsp = 1 if q28o6 == 1 
replace con_nsp = 1 if q28o7 == 1 

replace con_nsp = 1 if q29o1 == 1 
replace con_nsp = 1 if q29o4 == 1 
replace con_nsp = 1 if q29o5 == 1 
replace con_nsp = 1 if q29o6 == 1 

** HIV infection disclosure
replace con_nsp = 4 if q28o4 == 1 
replace con_nsp = 4 if q29o3 == 1 & q32 == 1
replace con_nsp = 4 if q29o3 == 1 & HIV == 1

** concordance communicated
replace con_nsp = 2 if q28o4 == 1 & q29o3 == 1 
replace con_nsp = 2 if q28o2 == 1 & q29o2 == 1

** discordance communicated
replace con_nsp = 3 if q28o2 == 1 & q29o3 == 1
replace con_nsp = 3 if q28o4 == 1 & q29o2 == 1

** contradictory responses (.c)
replace con_nsp = .c if (q28o2 == 1 & q28o4 == 1)
replace con_nsp = .c if (q28o2 == 1 & q28o3 == 1)
replace con_nsp = .c if (q28o1 == 1 & q28o4 == 1)
replace con_nsp = .c if (q29o2 == 1 & q29o3 == 1)

** not contradictory if antibody-positive and viral load undetectable
replace con_nsp = 2 if (q29o2 == 1 & q29o3 == 1) & q34R == 1

replace con_nsp = . if q26 != 2

label var con_nsp "Steady partner: disclosure status"
lab val con_nsp con_L

gen con_multi = .

** partners' infection disclosed
replace con_multi = 4 if q28o4 == 1 

** concordance communicated
replace con_multi = 2 if q28o4 == 1 & q29o3 == 1 
replace con_multi = 2 if q28o2 == 1 & q29o2 == 1
** discordance communicated
replace con_multi = 3 if q28o2 == 1 & q29o3 == 1
replace con_multi = 3 if q28o4 == 1 & q29o2 == 1

** not knowing
replace con_multi = 1 if q28o1 == 1 
replace con_multi = 1 if q28o3 == 1 
replace con_multi = 1 if q28o5 == 1 
replace con_multi = 1 if q28o6 == 1 
replace con_multi = 1 if q28o7 == 1 

replace con_multi = 1 if q29o1 == 1 
replace con_multi = 1 if q29o4 == 1 
replace con_multi = 1 if q29o5 == 1 
replace con_multi = 1 if q29o6 == 1 

** HIV infection self-disclosure
replace con_multi = 4 if q29o3 == 1 & q32 == 1
replace con_multi = 4 if q29o3 == 1 & HIV == 1

** contradictory responses (.c)
replace con_multi = .c if (q29o2 == 1 & q29o3 == 1)
** not contradictory if antibody-positive and viral load undetectable
replace con_multi = 2 if (q29o2 == 1 & q29o3 == 1) & q34R == 1

replace con_multi = . if q26 != 3


label define con_L� 1 "not knowing/not disclosed" 2 "knowing/disclosed" 3 "discordance communicated" 4 "HIV infection disclosed" 5 "presumed HIV concordance disclosure"
lab val con_nsp con_L�
lab var con_nsp "communication with non-steady partner"
lab val con_sp con_L�
lab var con_sp "communication with steady partner"
lab val con_multi con_L�
lab var con_multi "communication with multiple partners"


gen con_cummu = .
replace con_cummu = con_multi if con_cummu == .
replace con_cummu = con_nsp if con_cummu == .
replace con_cummu = con_sp if con_cummu == .

lab var con_cummu "Cummulative disclosure (regardless of partner type)"
lab val con_cummu con_L

*************************************************
/* generation of variables for serocommunication as in successful communication or not(serocomm), 
the veracity of the communication based on test results (biocomm), the resulting exposure risk for 
the partner (hiv_exp), and the communication of concordance or discordance of the serostatus (hiv_comm)
The variable "serocomm" classifies communication in successful and unsuccessful communication:
To successfully communicate, both partners need to have "disclosed/divulged" their HIV status (regardless whether this is actually "biologically correct" or concordant for HIV)
Unsuccessful communication implies that, at most, only one partner disclosed (regardless of biological accuracy). */

gen serocomm = .
replace serocomm = 0 if con_sp == 1
replace serocomm = 0 if con_nsp == 1
replace serocomm = 0 if con_multi == 1
replace serocomm = 0 if con_sp == .c
replace serocomm = 0 if con_nsp == .c
replace serocomm = 0 if con_multi == .c

replace serocomm = 1 if con_sp == 2
replace serocomm = 1 if con_nsp == 2
replace serocomm = 1 if con_multi == 2

replace serocomm = 1 if con_sp == 3
replace serocomm = 1 if con_nsp == 3
replace serocomm = 1 if con_multi == 3

replace serocomm = 1 if con_sp == 4
replace serocomm = 1 if con_nsp == 4
replace serocomm = 1 if con_multi == 4
replace serocomm = 1 if con_sp == 5


replace serocomm = 1 if q26 == . & q28o4 == 1 & q29o3 == 1 & q28o1 != 1 & q28o2 != 1 & q29o1 != 1 & q29o2 != 1

label define serocomm_L 0 "unsuccessful" 1 "successful" 
lab val serocomm serocomm_L
lab var serocomm "Serostatus communication"

********************************************************
/* The variable "biocomm" classifies the accuracy of the communication as correct, incorrect and indeterminate by taking the lab test result into account:
Correct implies that the information communicated was in line with the lab result of the study, incorrect means that the communication is incorrect when we compare it with the lab result. Indeterminate is a category for all communications that cannot be classified in either of the two previous categories.
*/

gen biocomm = .
replace biocomm = 2 if HIV == 1 & q29o2 == 1
replace biocomm = 2 if HIV == 0 & q29o3 == 1
replace biocomm = 1 if HIV == 0 & q29o2 == 1
replace biocomm = 1 if HIV == 1 & q29o3 == 1
replace biocomm = 1 if HIV == 1 & q34R == 1 & q29o2 == 1
replace biocomm = 1 if hiv_self == 1 & HIV == 0 & q29o3 == 1 & q34R == 1  // HIV test neg, but in treatment with undetectable VL.
replace biocomm = 3 if hiv_self == 1 & HIV == 0 & q29o3 == 1 & q33 != 1   // HIV test neg, discloses being pos, not in treatment.
label define biocomm_L 1 "correct" 2 "incorrect" 3 "indeterminate"
lab val biocomm biocomm_L
lab var biocomm "Communication accuracy"

*********************************************************
** Recoding conflicting responses (knowing to be infected and telling the partner to be negative)

replace serocomm = 0 if HIVnew == 3 & q29o2 == 1 & q34R != 1

*********************************************************
/* The variable "hivcomm" classifies whether the serostatus communicated was HIV concordant or HIV discordant 
or whether no communication took place.� */
gen hivcomm = .
replace hivcomm = 0 if con_sp == 1
replace hivcomm = 0 if con_nsp == 1
replace hivcomm = 0 if con_multi == 1
replace hivcomm = 1 if con_sp == 2
replace hivcomm = 1 if con_sp == 5 // presumed HIV concordance disclosed
replace hivcomm = 1 if con_nsp == 2
replace hivcomm = 1 if con_multi == 2
replace hivcomm = 2 if con_sp == 3
replace hivcomm = 2 if con_nsp == 3
replace hivcomm = 2 if con_multi == 3
replace hivcomm = 3 if con_sp == 4
replace hivcomm = 3 if con_nsp == 4
replace hivcomm = 3 if con_multi == 4

label define hivcomm_L 0 "no communication" 1 "HIV concordant" 2 "HIV discordant" 3 "HIV disclosed"
lab val hivcomm hivcomm_L
lab var hivcomm "HIV concordance communication"

********************************************************
/* HIV-Exposure of the partner(s): respondent has been tested positive for HIV in the study specimen and - during last anal intercourse - has neither used condoms, nor reported an undetectable viral load, nor reported serostatus disclosure to an HIV positive partner */

gen hiv_exp = 0
replace hiv_exp = 1 if HIV == 1
replace hiv_exp = 0 if q34R == 1
replace hiv_exp = 0 if GARPR1_12 == 1
replace hiv_exp = 0 if hivcomm == 1

label define hiv_exp_L 1 "exposure"
lab val hiv_exp hiv_exp_L
lab var hiv_exp "HIV exposure to partners" 


*********************************************************
** creation of a variable combining HIV-antibody testing (GARPR1_13) for participants not diagnosed with HIV and viral load-testing with undetectable viral load for participants diagnosed with HIV

gen testnegative = .
replace testnegative = 1 if GARPR1_13 == 1 & HIVnew != 3
replace testnegative = 2 if q34R == 1
replace testnegative = 0 if testnegative ==.
label define testnegative_L 0 "no negative test result" 1 "negative antibody test" 2 "negative viral load test"
lab val testnegative testnegative_L 
lab var testnegative "recent negative HIV AB VL test result"
save "xxxx.dta", replace

** Do-File created by Ulrich Marcus, Susi Schink, Massimo Mirandola, Lorenzo Gios, and Anna-Marie Jones  
** Version 3 (05/10/2017)
** MarcusU@rki.de

* serostatus disclosure last anal intercourse SIALON

*Check the number of Missings for essential variables

tab HIV, m
tab agerec10um, m
tab q5R, m
tab q6aRR
tab q6bRR, m
tab q7_Recode_ULI, m
tab q8aR, m
tab q8bR, m
tab q8cR, m
tab q26_weight, m
tab Dq28, m
tab Dq29, m
tab q26_weight serocomm, row m
tab q26_weight serocomm, row
tab HIV HIVnew, m
tab HIV serocomm, m
tab GARPR1_13, m 
tab testnegative, m
tab num_drugs, m
tab GARPR1_12, m 
tab sexrole, m

***********************************************************************
***** Impact of age group, Migration status, education, outness, serostatus knowledge and testing recency on Serostatus communication.

tab agerec10um serocomm, row
tab Migration_Status serocomm, row
tab q5_Rec1 serocomm, row
tab q7R serocomm, row

tab HIVnew serocomm, row
tab GARPR1_13 serocomm, row
tab testnegative serocomm, row
tab GARPR1_13 testnegative, row
        

** variables included: agegroup - agerec10um; education q5_Rec1; q7R outness modified; experienced homophobia (q8);
** migration status (living in a country other than the country of birth - Migration_Status modified, exclude emigrants, combine immigrants and visitors) and country of residence (second level),
** type of most frequently visited gay venues in the last 3 months (categorized in sex-on-premises and no sex-on-premises venues - ref. 0x gay sex venues, vs. 1-3x gay sex venues vs. >3 gay sex venues),
** type of partner during last anal sex episode (steady or non-steady) - q26_weight, condom use during last anal sex - GARPR1_12, sexual role during last anal sex - sexrole(receptive, insertive, both),
** viral load (if HIV positive, detectable or undetectable - un_vl2), drug use in the context of last anal intercourse (number of different drugs used - num_drugs),
** recency of last HIV test - GARPR1_13 (last 12 months, longer ago or never), HIV Status knowledge - HIVnew

***************************************************************
** set reference categories

** recode to 4-level
gen q7R_p1 = q7R
replace q7R_p1 = 0 if q7R < 3
label define q7R_p1_L 0 "nobody/few" 3 "less than half" 4 "more than half" 5 "all/almost all"
lab val q7R_p1 q7R_p1_L

** homophobia q8
** creation of a score for experienced homophobia
mi set wide
mi register imputed q8a q8b q8c
mi impute pmm q8a q8b q8c age i.city i.q7R i.q5R, add(1) replace rseed(1235) knn(1) double force
mi describe, detail
mi unset

** total score
egen q8_total = rowtotal (q8a_1_ q8b_1_ q8c_1_)  

gen q8_score = .
replace q8_score = 2 if q8_total < 8
replace q8_score = . if q8_total == 0
replace q8_score = 1 if q8_total > 7.5 & q8_total < 11
replace q8_score = 0 if q8_total > 10.5
replace q8_score = . if q8_total > 15

gen q8_score_new = q8_score

label define q8_score_L 0 "positive" 1 "neutral" 2 "negative"
lab val q8_score q8_score_L
lab var q8_score "Attitude towards homosexuality"


** Migration status
gen Migration_Status_p1 = .
replace Migration_Status_p1 = 0 if Migration_Status == 1
replace Migration_Status_p1 =. if Migration_Status == 2
replace Migration_Status_p1 = 3 if Migration_Status == 3
replace Migration_Status_p1 = 3 if Migration_Status == 4
label define Migration_Status_p1_L 0 "no migration" 3 "migration" 
lab values Migration_Status_p1 Migration_Status_p1_L
lab var Migration_Status_p1 "Migration Status"

** venue visiting q6
* temporary variables for q6a-q6c
foreach X of varlist q6a-q6d {
generate temp_`X' = `X'
}

* sum of visits to sex venues (q6b-q6d)
egen q6_venues_total = rowtotal (temp_q6b-temp_q6d)
replace q6_venues_total = . if q6b == . & q6c == . & q6d == .

gen q6_venues = .
replace q6_venues = 0 if q6a > 0 & q6a < 500 // all who visited q6a (no sex venues) 
replace q6_venues = 0 if q6_venues_total == 0  // those who did not visit q6b-q6d
replace q6_venues = 1 if q6_venues_total > 0 & q6_venues_total < 10 // those who visited between 1-3 times
replace q6_venues = 2 if q6_venues_total > 9 & q6_venues_total < 9999  // those who visited more than 3 times

label define q6_venues_L 0 "no" 1 "low" 2 "high"
lab val q6_venues q6_venues_L
lab var q6_venues "Frequentation of sex venues"

* drop temporary variables
drop temp_q6a
drop temp_q6b
drop temp_q6c
drop temp_q6d
drop q6_venues_total

** drug use
gen num_drugs_p1 = num_drugs
replace num_drugs_p1 = 0 if num_drugs == 0
replace num_drugs_p1 = 1 if num_drugs == 1
replace num_drugs_p1 = 1 if num_drugs == 2
replace num_drugs_p1 = 2 if num_drugs > 2 & num_drugs !=.
label define num_drugs_p1_L 0 "no drugs" 1 "1-2 drugs" 2 ">2 drugs"
lab val num_drugs_p1 num_drugs_p1_L
lab var num_drugs_p1 "number of substances in categories"

** city
gen city_p1 = city 
replace city_p1 = 0 if city == 6
lab var city city_L

****************************************
** bivariate and multivariate analysis of associations with serostatus communication

***** serocomm			Table 1   *****
****************************************

tab agerec10um serocomm
logit serocomm ib2.agerec10um, or

tab q5_Rec1 serocomm
logit serocomm ib3.q5_Rec1, or

tab Migration_Status_p1 serocomm
logit serocomm i.Migration_Status_p1, or

tab city_p1 serocomm
logit serocomm i.city_p1, or

tab q6_venues serocomm
logit serocomm i.q6_venues, or

tab q8_score serocomm
logit serocomm i.q8_score, or

tab q7R_p1 serocomm
logit serocomm i.q7R_p1, or

tab partnumuaicatR serocomm
logit serocomm i.partnumuaicatR, or

tab q26_weight serocomm
logit serocomm i.q26_weight, or

tab GARPR1_12 serocomm
logit serocomm i.GARPR1_12, or

tab GARPR1_13 serocomm
logit serocomm i.GARPR1_13, or

tab testnegative serocomm
logit serocomm i.testnegative, or

tab sexrole serocomm
logit serocomm i.sexrole, or

tab un_vl2 serocomm
logit serocomm i.un_vl2, or

tab num_drugs_p1 serocomm
logit serocomm i.num_drugs_p1, or

tab HIVnew serocomm
logit serocomm i.HIVnew, or

** For the multivariate multilevel model we exchanged the GARPR1_13 variable with the "testnegative" variable 
** to include the known HIV-positives with undetectable viral load 

*******************************************
* START MODELING - Table 2
*******************************************


*/
melogit serocomm , or
estimates store empty
*/

***** add random intercept at city level
melogit serocomm || city_p1:, or
estimates store emptycity

lrtest empty emptycity, stats dir force

melogit serocomm i.q26_weight || city_p1:, or
estimates store ct26
testparm i.q26_weight

lrtest emptycity ct26, stats dir force

melogit serocomm i.q26_weight i.q7R_p1 || city_p1:, or
estimates store ctq26ng
testparm i.q7R_p1
testparm i.q26_weight 

lrtest ct26 ctq26ng, stats dir force

melogit serocomm i.q26_weight i.q7R_p1 ib2.HIVnew || city_p1:, or
estimates store ctq26ngq7
testparm i.q26_weight 
testparm i.q7R_p1 
testparm ib2.HIVnew

lrtest ctq26ng ctq26ngq7, stats dir force

melogit serocomm i.q26_weight i.q7R_p1 ib2.HIVnew i.testnegative || city_p1:, or
estimates store ctq26ngq7H
testparm i.q26_weight 
testparm i.q7R_p1 
testparm ib2.HIVnew
testparm i.testnegative
lrtest ctq26ngq7 ctq26ngq7H, stats dir force

melogit serocomm i.q26_weight i.q7R_p1 ib2.HIVnew i.testnegative i.num_drugs_p1 || city_p1:, or
testparm i.q26_weight 
testparm i.q7R_p1 
testparm ib2.HIVnew 
testparm i.testnegative 
testparm i.num_drugs_p1
estimates store ctq26ngq7HND
estimates restore ctq26ngq7HND
estimate replay ctq26ngq7HND

lrtest ctq26ngq7H ctq26ngq7HND, stats dir force
/*
melogit serocomm i.q26_weight i.q7R_p1 ib2.HIVnew i.testnegative i.num_drugs_p2 || city_p1:, or
testparm i.q26_weight 
testparm i.q7R_p1 
testparm ib2.HIVnew 
testparm i.testnegative 
testparm i.num_drugs_p2
estimates store ctq26ngq7HND2

lrtest ctq26ngq7H ctq26ngq7HND2, stats dir force
*/

melogit serocomm i.q26_weight i.q7R_p1 ib2.HIVnew i.testnegative i.num_drugs_p1 ib2.agerec10um || city_p1:, or
testparm i.q26_weight
testparm i.q7R_p1 
testparm ib2.HIVnew
testparm i.testnegative
testparm i.num_drugs_p1
testparm ib2.agerec10um
estimates store ctq26ngq7HNDA10


lrtest ctq26ngq7HND ctq26ngq7HNDA10, stats dir force

melogit serocomm i.q26_weight i.testnegative i.q7R_p1 ib2.HIVnew i.num_drugs_p1 ib2.agerec10um i.q8_score || city_p1:, or
testparm i.q26_weight
testparm i.q7R_p1 
testparm ib2.HIVnew
testparm i.testnegative
testparm i.num_drugs_p1
testparm ib2.agerec10um
testparm i.q8_score 
estimates store ctq26ngq7HNDA10q8
estimates restore ctq26ngq7HNDA10q8
estimates replay ctq26ngq7HNDA10q8

lrtest ctq26ngq7HNDA10 ctq26ngq7HNDA10q8, stats dir force

melogit serocomm i.q26_weight i.q7R_p1 ib2.HIVnew i.testnegative i.num_drugs_p1 ib2.agerec10um i.q8_score i.GARPR1_12 || city_p1:, or
testparm i.q26_weight
testparm i.q7R_p1 
testparm ib2.HIVnew
testparm i.testnegative
testparm i.num_drugs_p1
testparm ib2.agerec10um
testparm i.q8_score 
testparm i.GARPR1_12 
estimates store ctq26ngq7HNDA10q8G1_12
estimates restore ctq26ngq7HNDA10q8G1_12
estimates replay ctq26ngq7HNDA10q8G1_12
lrtest ctq26ngq7HNDA10 ctq26ngq7HNDA10q8G1_12, stats dir force

********AMJ*****************************************************************************************************************
*Checked wald statistics and age is most non-sig
*take out age from model ctq26ngq7HNDA10q8G1_12
melogit serocomm i.q26_weight i.q7R_p1 ib2.HIVnew i.testnegative i.num_drugs_p1 i.q8_score i.GARPR1_12 || city_p1:, or
testparm i.q26_weight
testparm i.q7R_p1 
testparm ib2.HIVnew
testparm i.testnegative
testparm i.num_drugs_p1
testparm i.q8_score 
testparm i.GARPR1_12 
estimates store M5
estimates restore M5
estimates replay M5
lrtest ctq26ngq7HNDA10 M5, stats dir force

**drugs is still non sig in M5

tab num_drugs_p1 agerec10um , chi2

*take out drugs from model ctq26ngq7HNDA10q8G1_12
melogit serocomm i.q26_weight i.q7R_p1 ib2.HIVnew i.testnegative ib2.agerec10um i.q8_score i.GARPR1_12 || city_p1:, or
testparm i.q26_weight
testparm i.q7R_p1 
testparm ib2.HIVnew
testparm i.testnegative
testparm ib2.agerec10um
testparm i.q8_score 
testparm i.GARPR1_12 
estimates store M1
estimates restore M1
estimates replay M1
*age is still non sig
lrtest ctq26ngq7HNDA10q8G1_12 M1, stats dir force
*compare AIC/BIC


*take out drugs and age from model ctq26ngq7HNDA10q8G1_12**
melogit serocomm i.q26_weight i.q7R_p1 ib2.HIVnew i.testnegative  i.q8_score i.GARPR1_12 || city_p1:, or
testparm i.q26_weight
testparm i.q7R_p1 
testparm ib2.HIVnew
testparm i.testnegative
testparm i.q8_score 
testparm i.GARPR1_12 
estimates store M6
estimates restore M6
estimates replay M6

******* look at relationships with age and other variables.
tab agerec10 q26_weight , chi2 row
tab agerec10 q7R_p1 , chi2 row
tab agerec10 HIVnew , chi2 row
tab agerec10 testnegative , chi2 row
tab agerec10 q8_score  , chi2 row
tab agerec10 GARPR1_12 , chi2 row
* GARPR1_12 vs agerec non sig

*take out GARPR12 and put in age
melogit serocomm i.q26_weight i.q7R_p1 ib2.HIVnew i.testnegative i.q8_score ib2.agerec10um|| city_p1:, or
testparm i.q26_weight
testparm i.q7R_p1 
testparm ib2.HIVnew
testparm i.testnegative
testparm ib2.agerec10um
testparm i.q8_score 
estimates store M2
estimates restore M2
estimates replay M2


*add in sex role
melogit serocomm i.q26_weight i.q7R_p1 ib2.HIVnew i.testnegative   ib2.agerec10um i.q8_score  i.sexrole || city_p1:, or
testparm i.q26_weight
testparm i.q7R_p1 
testparm ib2.HIVnew
testparm i.testnegative
testparm ib2.agerec10um
testparm i.q8_score 
testparm i.sexrole
estimates store M3
estimates restore M3
estimates replay M3


melogit serocomm i.q26_weight i.q7R_p1 ib2.HIVnew i.testnegative   ib2.agerec10um   || city_p1:, or
testparm i.q26_weight
testparm i.q7R_p1 
testparm ib2.HIVnew
testparm i.testnegative
testparm ib2.agerec10um
estimates store M7
estimates restore M7
estimates replay M7


melogit serocomm i.q26_weight i.q7R_p1 ib2.HIVnew i.testnegative    i.q8_score   || city_p1:, or
testparm i.q26_weight
testparm i.q7R_p1 
testparm ib2.HIVnew
testparm i.testnegative
testparm i.q8_score 
estimates store M8
estimates restore M8
estimates replay M8 

lrtest M M, stats dir force

************************************************************************
*check the models - final model without drugs
************************************************************************

/* melogit serocomm i.q26_weight i.testnegative i.q7R_p1 ib2.HIVnew ib2.agerec10um i.q8_score i.GARPR1_12 i.city_p1, or
estimates store ordinal*/

melogit serocomm i.q26_weight i.testnegative i.q7R_p1 ib2.HIVnew ib2.agerec10um i.q8_score i.GARPR1_12 || city_p1:, or
testparm i.q26_weight
testparm i.q7R_p1 
testparm ib2.HIVnew
testparm i.testnegative
testparm i.q8_score
testparm i.GARPR1_12
testparm ib2.agerec10um
estimates store randomI

lrtest ordinal randomI, stats dir force 

*********************************
**        Table 3              **
*********************************

*/ tab GARPR1_12 q34R, m
tab GARPR1_12 HIV, m
tab GARPR1_12 q34R if HIV == 1, m

** ------ PRESERVE/DROP -------------------------------------------------------------
preserve
drop if GARPR1_12 == 1
drop if q34R == 1
drop if HIV == .l
tab q26_weight hivcomm, m
sort HIV
by HIV:tab q26_weight hivcomm, m 
tab q26_weight biocomm if hivcomm > 0
tab hivcomm biocomm if hivcomm > 0
tab HIV hiv_status, m
tab serocomm biocomm if HIV == 1
tab serocomm hiv_exp
tab serocomm q26_weight if hiv_exp == 1 & hivcomm == 0
tab biocomm q26_weight if hiv_exp == 1 & hivcomm == 0 

sort hivcomm 
by hivcomm: tab q26_weight hiv_exp, m row
by hivcomm: tab q26_weight hiv_status if HIV == 1
restore

preserve
drop if GARPR1_12 == 1
drop if q34R == 1
drop if HIV == 0
drop if HIV == .l

sort q26_weight

by q26_weight: tab hivcomm hiv_exp, m

tab q26_weight hiv_status if hivcomm !=0
tab q26_weight hiv_status
tab q26_weight hiv_exp if hiv_status == 1
tab biocomm hiv_status
tab hivcomm hiv_status
tab hivcomm biocomm if hiv_status == 2, m

tab q26_weight serocomm, m
tab q26_weight biocomm, m
tab q26_weight hivcomm, m
restore

tab hivcomm HIV if GARPR1_12 != 1 & q34R != 1, m
tab hivcomm q26_weight if GARPR1_12 != 1 & q34R != 1 & HIV == 1, m
tab hivcomm q26_weight if GARPR1_12 != 1 & q34R != 1 & HIV == 1 & hivcomm != 1, m
tab hiv_status hivcomm if GARPR1_12 != 1 & q34R != 1 & HIV == 1 & hivcomm != 1, m
tab hiv_status biocomm if GARPR1_12 != 1 & q34R != 1 & HIV == 1 & hivcomm == 1, m
tab hiv_status biocomm if GARPR1_12 != 1 & q34R != 1 & HIV == 1 & serocomm == 2, m
tab q26_weight biocomm if GARPR1_12 != 1 & q34R != 1 & hivcomm == 1 & HIV == 1, m

list hiv_status hivcomm biocomm q29o2 q29o3 q28o4 q26_weight if serocomm == 1 & HIV == 1 & GARPR1_12 != 1 & q34R != 1

*assumptions on partners' serostatus
*/ tab GARPR1_12 q34R, m
tab GARPR1_12 HIV, m
tab GARPR1_12 q34R if HIV == 1, m

** ------  PRESERVE/DROP -------------------------------------------------------------
preserve
drop if GARPR1_12 == 1
drop if q34R == 1
drop if HIV == .l
tab q26_weight hivcomm, m
sort HIV
by HIV:tab q26_weight q28o1 if hivcomm == 0, m 
by HIV:tab q26_weight q28o3 if hivcomm == 0, m 

tab q26_weight q28o1 if hivcomm == 0 & hiv_status == 1, m 
tab q26_weight q28o3 if hivcomm == 0 & hiv_status == 1, m 

restore
** ------  End of DROP/RESTORE  ------------------------------------------------------

tab hiv_status hivcomm if q26_weight == 2 & GARPR1_12 != 1 & q34R != 1 & hiv_exp == 1
tab hiv_status hivcomm if q26_weight == 1 & GARPR1_12 != 1 & q34R != 1 & hiv_exp == 1
tab hiv_status if q26_weight == 1 & GARPR1_12 != 1 & q34R != 1 & hiv_exp == 1
tab hiv_status if q26_weight == 2 & GARPR1_12 != 1 & q34R != 1 & hiv_exp == 1


*END

** End Do File **
