# Supplementary material for: HIV serostatus knowledge and serostatus disclosure with the most recent anal intercourse partner in a European MSM sample recruited in 13 cities: results from the Sialon-II study
Source: BMC Infect Dis. 2017 Nov 25;17:730. doi: 10.1186/s12879-017-2814-x (PMC5702243; doi:10.1186/s12879-017-2814-x)
Supplement: Supplementary file 3 — Sialon-II study dataset, restricted to variables included in the analysis. (CSV 2840 kb) [file 12879_2017_2814_MOESM3_ESM.csv]

hiv	q6a	q6b	q6c	q6d	q8a	q8b	q8c	q26	q28o1	q28o2	q28o3	q28o4	q28o5	q28o6	q28o7	q28o9	q29o1	q29o2	q29o3	q29o4	q29o5	q29o6	q29o9	q32	q33	city	age	agerec5	agerec10um	q5r	q5_rec1	q6arr	q6brr	q6crr	q6drr	q7r	q7_recode_uli	q8ar	q8br	q8cr	q26_weight	dq28	dq29	garpr1_13	q33r	q34r	partnumsex	partnumsexcat	partnumuai
NotReactive	0	3	3	0	Negative	Neither neg nor pos	Positive	One steady partner	0	1	0	0	0	0	0	0	0	1	0	0	0	0	0	HIV negative	.j	Brussels	44	40-44	35-44	university education (below degree level)	university studies or degree	0	>0	>0	0	Few	out to less than half	0	neutral or positive	neutral or positive	steady partner	1	1	HIV test in last 12 months and test result known.			2	2-3 partners	2
NotReactive	0	40	30	24	Negative	Negative	Positive	More than one partner	1	0	1	0	0	1	0	0	0	0	0	1	0	0	0	HIV negative	.j	Brussels	29	25-29	25-34	post high school education (vocational school or college)	high school or post secondary education (vocational school or college)	0	>0	>0	>0	All or almost all	out to majority	0	0	neutral or positive	more than one partner	1	1	HIV test in last 12 months and test result known.			35	>10 partners	7
NotReactive			10	5		Very positive	Very positive	One steady partner	0	0	0	0	0	0	0	1	0	0	0	0	0	0	1	HIV negative	.j	Brussels	51	50-54	45-54	I prefer not to answer	.p			>0	>0	All or almost all	out to majority		neutral or positive	neutral or positive	steady partner			HIV test in last 12 months and test result known.			2	2-3 partners	2
NotReactive		5	3	1	Positive	Neither neg nor pos	Very positive	One non-steady partner	0	0	0	0	1	0	0	0	0	1	0	0	0	0	0	HIV negative	.j	Brussels	53	50-54	45-54	university degree (Bachelor, Masters, PhD)	university studies or degree		>0	>0	>0	More than half	out to majority	neutral or positive	neutral or positive	neutral or positive	non-steady partner	1	1	other			1	1 partner	0
NotReactive	1	5	5	0	Very positive	Positive	Very positive	One steady partner	0	1	0	0	0	0	0	0	0	0	1	0	0	0	0	HIV positive	1	Brussels	29	25-29	25-34	post high school education (vocational school or college)	high school or post secondary education (vocational school or college)	>0	>0	>0	0	All or almost all	out to majority	neutral or positive	neutral or positive	neutral or positive	steady partner	1	1	HIV test in last 12 months and test result known.			1	1 partner	0
NotReactive		4	4	1	Very positive	Very positive	Very positive	One non-steady partner	1	1	0	0	0	0	0	0	0	0	0	1	0	0	0	HIV negative	.j	Brussels	23	20-24	18-24	high school or similar	high school or post secondary education (vocational school or college)		>0	>0	>0	All or almost all	out to majority	neutral or positive	neutral or positive	neutral or positive	non-steady partner	1	1	other			5	4-5 partners	3
NotReactive	10	30	5	6	Neither neg nor pos	Positive	Positive	One steady partner	0	0	0	0	0	1	0	0	1	0	0	0	0	0	0	HIV negative	.j	Brussels	33	30-34	25-34	university education (below degree level)	university studies or degree	>0	>0	>0	>0	All or almost all	out to majority	neutral or positive	neutral or positive	neutral or positive	steady partner	1	1	other			16	>10 partners	3
NotReactive	4		4		Neither neg nor pos	Positive	Very positive	One non-steady partner																HIV negative	.j	Brussels	31	30-34	25-34	university degree (Bachelor, Masters, PhD)	university studies or degree	>0		>0		All or almost all	out to majority	neutral or positive	neutral or positive	neutral or positive	non-steady partner			HIV test in last 12 months and test result known.			3	2-3 partners	0
NotReactive	5	2	5	3	Very positive	Very positive	Very positive	One non-steady partner	0	0	0	0	0	1	0	0	0	1	0	0	0	0	0	HIV negative	.j	Brussels	42	40-44	35-44	university education (below degree level)	university studies or degree	>0	>0	>0	>0	All or almost all	out to majority	neutral or positive	neutral or positive	neutral or positive	non-steady partner	1	1	HIV test in last 12 months and test result known.			6	6-10 partners	0
NotReactive					Positive	Positive	Positive	One non-steady partner	0	0	0	0	0	1	0	0	0	0	0	1	0	0	0	HIV negative	.j	Brussels	40	40-44	35-44									neutral or positive	neutral or positive	neutral or positive	non-steady partner	1	1	HIV test in last 12 months and test result known.			24	>10 partners	2
NotReactive	3	3	3	0	Positive	Negative	Positive	One steady partner	0	0	0	0	0	1	0	0	0	0	0	1	0	0	0	.j	.j	Brussels	26	25-29	25-34	university education (below degree level)	university studies or degree	>0	>0	>0	0	Few	out to less than half	neutral or positive	0	neutral or positive	steady partner	1	1	other			2	2-3 partners	0
NotReactive	12	0	0	0	Neither neg nor pos	Very positive	Very positive	One steady partner	0	1	0	0	0	0	0	0	0	1	0	0	0	0	0	HIV negative	.j	Brussels	23	20-24	18-24	high school or similar	high school or post secondary education (vocational school or college)	>0	0	0	0	All or almost all	out to majority	neutral or positive	neutral or positive	neutral or positive	steady partner	1	1	HIV test in last 12 months and test result known.			4	4-5 partners	1
NotReactive	1				Very positive	Negative	Very positive																			Brussels	19	18-19	18-24	secondary school	secondary or lower	>0				Few	out to less than half	neutral or positive	0	neutral or positive				other			0	no partner	0
NotReactive	10				Positive	Negative	Very positive	More than one partner	1	0	0	0	0	0	0	0	0	1	0	0	0	0	0	HIV negative	.j	Brussels	66	65+	+55	university degree (Bachelor, Masters, PhD)	university studies or degree	>0				All or almost all	out to majority	neutral or positive	0	neutral or positive	more than one partner	1	1	HIV test in last 12 months and test result known.			55	>10 partners	0
NotReactive	3	1	1	1	Neither neg nor pos		Positive	One non-steady partner	1	0	0	0	0	0	0	0	0	0	0	1	0	0	0	HIV negative	.j	Brussels	43	40-44	35-44	university education (below degree level)	university studies or degree	>0	>0	>0	>0		.p	neutral or positive		neutral or positive	non-steady partner	1	1	other			5	4-5 partners
Reactive	100	100	100	100	Neither neg nor pos	Very positive	Very negative																			Brussels	30	30-34	25-34	post high school education (vocational school or college)	high school or post secondary education (vocational school or college)	>0	>0	>0	>0	More than half	out to majority	neutral or positive	neutral or positive	0
NotReactive	12	3	12		Very positive	Positive	Very positive	One steady partner	0	1	0	0	0	0	0	0	0	1	0	0	0	0	0	HIV negative	.j	Brussels	25	25-29	25-34	university degree (Bachelor, Masters, PhD)	university studies or degree	>0	>0	>0		More than half	out to majority	neutral or positive	neutral or positive	neutral or positive	steady partner	1	1	HIV test in last 12 months and test result known.			3	2-3 partners	3
NotReactive		6			Positive	Negative	Very positive	One non-steady partner	0	0	0	0	0	1	0	0	0	1	0	0	0	0	0	HIV negative	.j	Brussels	32	30-34	25-34	high school or similar	high school or post secondary education (vocational school or college)		>0			All or almost all	out to majority	neutral or positive	0	neutral or positive	non-steady partner	1	1	HIV test in last 12 months and test result known.			0	no partner	0
Reactive				2	Negative	Negative	Neither neg nor pos	One non-steady partner	0	0	0	0	0	1	0	0	0	1	0	0	0	0	0	HIV negative	.j	Brussels	35	35-39	35-44	university education (below degree level)	university studies or degree				>0	Few	out to less than half	0	0	neutral or positive	non-steady partner	1	1	HIV test in last 12 months and test result known.	jump	.j	8	6-10 partners	0
NotReactive	5	40	0	0	Positive	Neither neg nor pos	Positive	never had anal intercourse	.j	.j	.j	.j	.j	.j	.j	.j	.j	.j	.j	.j	.j	.j	.j	HIV negative	.j	Brussels	46	45-49	45-54	university degree (Bachelor, Masters, PhD)	university studies or degree	>0	>0	0	0	All or almost all	out to majority	neutral or positive	neutral or positive	neutral or positive				HIV test in last 12 months and test result known.			11	>10 partners
Reactive	10	10	10	10	Very positive	Very positive	Very positive	One steady partner																HIV positive	1	Brussels	42	40-44	35-44	high school or similar	high school or post secondary education (vocational school or college)	>0	>0	>0	>0	All or almost all	out to majority	neutral or positive	neutral or positive	neutral or positive	steady partner			HIV test in last 12 months and test result known.	yes	undetectable	3	2-3 partners	0
Reactive	3	53	40	0	Negative	Very positive	Very positive	More than one partner	0	0	0	1	1	0	0	0	0	0	1	0	0	0	0	HIV positive	1	Brussels	40	40-44	35-44	university education (below degree level)	university studies or degree	>0	>0	>0	0	All or almost all	out to majority	0	neutral or positive	neutral or positive	more than one partner	1	1	HIV test in last 12 months and test result known.	yes	undetectable	24	>10 partners	22
NotReactive	0	5	10	0	Negative	Negative	Positive	One steady partner	0	0	0	1	0	0	0	0	1	0	0	0	0	0	0	HIV negative	.j	Brussels	41	40-44	35-44	university education (below degree level)	university studies or degree	0	>0	>0	0	All or almost all	out to majority	0	0	neutral or positive	steady partner	1	1	HIV test in last 12 months and test result known.			1	1 partner	1
NotReactive				1	Neither neg nor pos	Neither neg nor pos	Positive	never had anal intercourse	.j	.j	.j	.j	.j	.j	.j	.j	.j	.j	.j	.j	.j	.j	.j	HIV negative	.j	Brussels	56	55-59	+55	university degree (Bachelor, Masters, PhD)	university studies or degree				>0	More than half	out to majority	neutral or positive	neutral or positive	neutral or positive				other			30	>10 partners
NotReactive	15	10	12	2	Very positive	Very positive	Very positive	One steady partner									1	0	0	0	0	0	0	HIV negative	.j	Brussels	33	30-34	25-34	university education (below degree level)	university studies or degree	>0	>0	>0	>0	All or almost all	out to majority	neutral or positive	neutral or positive	neutral or positive	steady partner		1	other			0	no partner	0
Reactive	0	20	20	0	Neither neg nor pos	Positive	Positive	One steady partner	1	0	0	0	0	0	0	0	0	0	0	1	0	0	0	HIV positive	1	Brussels	45	45-49	45-54	university degree (Bachelor, Masters, PhD)	university studies or degree	0	>0	>0	0	All or almost all	out to majority	neutral or positive	neutral or positive	neutral or positive	steady partner	1	1	HIV test in last 12 months and test result known.	yes	undetectable	0	no partner	0
Reactive	4	2	63	3	Neither neg nor pos	Negative	Positive	One steady partner	1	0	0	0	0	0	0	0	0	0	1	0	0	0	0	HIV positive	2	Brussels	25	25-29	25-34	university degree (Bachelor, Masters, PhD)	university studies or degree	>0	>0	>0	>0	All or almost all	out to majority	neutral or positive	0	neutral or positive	steady partner	1	1		no	detectable	1	1 partner	0
NotReactive	10	50	50	0	Positive	Positive	Positive	One steady partner	0	1	0	0	0	0	0	0	0	1	0	0	0	0	0	HIV negative	.j	Brussels	29	25-29	25-34	university degree (Bachelor, Masters, PhD)	university studies or degree	>0	>0	>0	0	All or almost all	out to majority	neutral or positive	neutral or positive	neutral or positive	steady partner	1	1	HIV test in last 12 months and test result known.			8	6-10 partners	0
NotReactive	4	10	10	0	Negative	Positive	Very positive	One steady partner	1	0	0	0	0	0	0	0	0	1	0	0	0	0	0	HIV negative	.j	Brussels	27	25-29	25-34	university degree (Bachelor, Masters, PhD)	university studies or degree	>0	>0	>0	0	All or almost all	out to majority	0	neutral or positive	neutral or positive	steady partner	1	1	HIV test in last 12 months and test result known.			5	4-5 partners	2
NotReactive	6	30	20	2	Positive	Neither neg nor pos	Very positive	One steady partner	1	0	0	0	1	0	0	0	0	0	0	1	0	0	0	HIV negative	.j	Brussels	41	40-44	35-44	university degree (Bachelor, Masters, PhD)	university studies or degree	>0	>0	>0	>0	All or almost all	out to majority	neutral or positive	neutral or positive	neutral or positive	steady partner	1	1	other			4	4-5 partners	0
NotReactive	3	10	50	0	Negative	Neither neg nor pos	Positive	One steady partner	0	1	0	0	0	0	0	0	0	1	0	0	0	0	0	HIV negative	.j	Brussels	25	25-29	25-34	post high school education (vocational school or college)	high school or post secondary education (vocational school or college)	>0	>0	>0	0	More than half	out to majority	0	neutral or positive	neutral or positive	steady partner	1	1	other			2	2-3 partners	0
NotReactive	16	16	16	0	Positive	Very positive	Very positive	One non-steady partner	0	1	0	0	0	0	0	0	0	1	0	0	0	0	0	HIV negative	.j	Brussels	22	20-24	18-24	university degree (Bachelor, Masters, PhD)	university studies or degree	>0	>0	>0	0	Less than half	out to less than half	neutral or positive	neutral or positive	neutral or positive	non-steady partner	1	1	HIV test in last 12 months and test result known.			3	2-3 partners	3
NotReactive	12	12	12	0	Positive	Positive	Very positive	One steady partner	0	0	0	0	0	1	0	0	0	1	0	0	0	0	0	HIV negative	.j	Brussels	31	30-34	25-34	university degree (Bachelor, Masters, PhD)	university studies or degree	>0	>0	>0	0	All or almost all	out to majority	neutral or positive	neutral or positive	neutral or positive	steady partner	1	1	other			1	1 partner	1
NotReactive	2	3	0	1	Very positive	Very positive	Very positive	More than one partner	0	0	0	0	0	1	0	0	0	0	0	1	0	0	0	HIV negative	.j	Brussels	45	45-49	45-54	post high school education (vocational school or college)	high school or post secondary education (vocational school or college)	>0	>0	0	>0	All or almost all	out to majority	neutral or positive	neutral or positive	neutral or positive	more than one partner	1	1	HIV test in last 12 months and test result known.			3	2-3 partners
NotReactive	0	10	10	1	Negative	Neither neg nor pos	Positive	One non-steady partner	0	1	0	0	0	0	0	0	0	1	0	0	0	0	0	HIV negative	.j	Brussels	39	35-39	35-44	post high school education (vocational school or college)	high school or post secondary education (vocational school or college)	0	>0	>0	>0	Less than half	out to less than half	0	neutral or positive	neutral or positive	non-steady partner	1	1	HIV test in last 12 months and test result known.			1	1 partner	1
NotReactive	4			3	Positive	Very positive	Very positive	One steady partner	0	1	0	0	0	0	0	0	0	1	0	0	0	0	0	HIV negative	.j	Brussels	34	30-34	25-34	university degree (Bachelor, Masters, PhD)	university studies or degree	>0			>0	All or almost all	out to majority	neutral or positive	neutral or positive	neutral or positive	steady partner	1	1	HIV test in last 12 months and test result known.			2	2-3 partners	0
NotReactive	0	0	0	2	Negative	Neither neg nor pos	Positive	One non-steady partner	0	0	0	0	0	1	0	0	0	0	0	1	0	0	0	HIV negative	.j	Brussels	49	45-49	45-54	university education (below degree level)	university studies or degree	0	0	0	>0	Less than half	out to less than half	0	neutral or positive	neutral or positive	non-steady partner	1	1	other			5	4-5 partners	1
NotReactive	6	15	8	0	Very positive	Positive	Very positive	More than one partner	0	0	0	0	0	1	0	0	0	0	0	1	0	0	0	HIV negative	.j	Brussels	26	25-29	25-34	university degree (Bachelor, Masters, PhD)	university studies or degree	>0	>0	>0	0	All or almost all	out to majority	neutral or positive	neutral or positive	neutral or positive	more than one partner	1	1	HIV test in last 12 months and test result known.			7	6-10 partners	1
NotReactive					Very positive	Very positive	Very positive	One non-steady partner	0	0	0	0	0	0	0	1	0	0	0	0	0	1	0	HIV negative	.j	Brussels	18	18-19	18-24	post high school education (vocational school or college)	high school or post secondary education (vocational school or college)					Few	out to less than half	neutral or positive	neutral or positive	neutral or positive	non-steady partner		1	HIV test in last 12 months and test result known.			20	>10 partners	0
NotReactive	0	30	20	0	Very positive	Very negative	Very positive	One non-steady partner	0	0	0	0	0	1	0	0	0	0	0	0	0	1	0	HIV negative	.j	Brussels	30	30-34	25-34	post high school education (vocational school or college)	high school or post secondary education (vocational school or college)	0	>0	>0	0	All or almost all	out to majority	neutral or positive	0	neutral or positive	non-steady partner	1	1	other			1	1 partner	0
NotReactive	1	5	0	0	Neither neg nor pos	Neither neg nor pos	Very positive	One non-steady partner	1	0	0	0	0	0	0	0	0	1	0	0	0	0	0	HIV negative	.j	Brussels	38	35-39	35-44	university degree (Bachelor, Masters, PhD)	university studies or degree	>0	>0	0	0	More than half	out to majority	neutral or positive	neutral or positive	neutral or positive	non-steady partner	1	1	HIV test in last 12 months and test result known.			4	4-5 partners	0
NotReactive	4	2	6		Positive	Very positive	Very positive	never had anal intercourse	.j	.j	.j	.j	.j	.j	.j	.j	.j	.j	.j	.j	.j	.j	.j	HIV negative	.j	Brussels	55	55-59	+55	university degree (Bachelor, Masters, PhD)	university studies or degree	>0	>0	>0		All or almost all	out to majority	neutral or positive	neutral or positive	neutral or positive				other			5	4-5 partners
NotReactive		25	3		Very positive	Very positive	Very positive	never had anal intercourse	.j	.j	.j	.j	.j	.j	.j	.j	.j	.j	.j	.j	.j	.j	.j	HIV negative	.j	Brussels	37	35-39	35-44	high school or similar	high school or post secondary education (vocational school or college)		>0	>0		All or almost all	out to majority	neutral or positive	neutral or positive	neutral or positive				other			31	>10 partners
Reactive	0	2	0	0	Positive	Neither neg nor pos	Positive	One steady partner	1	0	0	0	0	0	0	0	0	0	1	0	0	0	0	HIV positive	1	Brussels	44	40-44	35-44	university degree (Bachelor, Masters, PhD)	university studies or degree	0	>0	0	0	All or almost all	out to majority	neutral or positive	neutral or positive	neutral or positive	steady partner	1	1		yes	undetectable	21	>10 partners	18
NotReactive	3				Positive	Positive	Very positive	One steady partner	0	0	0	0	0	0	1	0	0	0	0	0	0	0	0			Brussels	18	18-19	18-24			>0				All or almost all	out to majority	neutral or positive	neutral or positive	neutral or positive	steady partner	1		other			2	2-3 partners	2
NotReactive	2	1	1	1	Very negative	Positive	Very positive	One steady partner	0	0	0	1	0	0	0	0	0	1	0	0	0	0	0	HIV negative	.j	Brussels	29	25-29	25-34	university education (below degree level)	university studies or degree	>0	>0	>0	>0	Few	out to less than half	0	neutral or positive	neutral or positive	steady partner	1	1	HIV test in last 12 months and test result known.			5	4-5 partners	0
NotReactive	0	0	0	2	Neither neg nor pos	Positive	Very positive	One steady partner	1	1	0	0	0	0	0	0	0	0	0	0	0	0	1	HIV negative	.j	Brussels	35	35-39	35-44	university degree (Bachelor, Masters, PhD)	university studies or degree	0	0	0	>0	All or almost all	out to majority	neutral or positive	neutral or positive	neutral or positive	steady partner	1		HIV test in last 12 months and test result known.			3	2-3 partners	0
NotReactive	1	20	10	0	Neither neg nor pos	Positive	Very positive	One steady partner	0	1	0	0	0	0	0	0	0	1	0	0	0	0	0	HIV negative	.j	Brussels	58	55-59	+55	university degree (Bachelor, Masters, PhD)	university studies or degree	>0	>0	>0	0	All or almost all	out to majority	neutral or positive	neutral or positive	neutral or positive	steady partner	1	1	other			1	1 partner	1
NotReactive	2	2	4	2	Negative	Neither neg nor pos	Positive	One non-steady partner	0	0	0	0	0	0	1	0	0	0	0	0	0	1	0			Brussels	35	35-39	35-44	university degree (Bachelor, Masters, PhD)	university studies or degree	>0	>0	>0	>0	None	out to less than half	0	neutral or positive	neutral or positive	non-steady partner	1	1	other			1	1 partner	0
NotReactive	20	20	20	0	Neither neg nor pos	Neither neg nor pos	Neither neg nor pos	One steady partner	0	1	0	0	0	0	0	0	0	1	0	0	0	0	0			Brussels	27	25-29	25-34	university education (below degree level)	university studies or degree	>0	>0	>0	0	More than half	out to majority	neutral or positive	neutral or positive	neutral or positive	steady partner	1	1	HIV test in last 12 months and test result known.			2	2-3 partners	2
NotReactive	24	3	10	1	Neither neg nor pos	Neither neg nor pos	Very positive	One steady partner	1	0	0	0	0	0	0	0	0	0	0	0	0	1	0	HIV negative	.j	Brussels	30	30-34	25-34	university education (below degree level)	university studies or degree	>0	>0	>0	>0	All or almost all	out to majority	neutral or positive	neutral or positive	neutral or positive	steady partner	1	1	HIV test in last 12 months and test result known.			13	>10 partners	3
NotReactive		100			Negative	Positive	Positive	One steady partner	0	1	0	0	0	0	0	0	0	1	0	0	0	0	0	.j	.j	Brussels	32	30-34	25-34	university education (below degree level)	university studies or degree		>0			All or almost all	out to majority	0	neutral or positive	neutral or positive	steady partner	1	1	other			4	4-5 partners	3
NotReactive	5		10	3	Positive	Very positive	Very positive	One steady partner	0	1	0	0	0	0	0	0	0	1	0	0	0	0	0	HIV negative	.j	Brussels	24	20-24	18-24	university education (below degree level)	university studies or degree	>0		>0	>0	All or almost all	out to majority	neutral or positive	neutral or positive	neutral or positive	steady partner	1	1	HIV test in last 12 months and test result known.			11	>10 partners	11
NotReactive	3	15	15	0	Negative	Negative	Negative	One non-steady partner	1	0	0	0	0	0	0	0	0	1	0	0	0	0	0	.j	.j	Brussels	39	35-39	35-44	university degree (Bachelor, Masters, PhD)	university studies or degree	>0	>0	>0	0	Few	out to less than half	0	0	0	non-steady partner	1	1	other			5	4-5 partners	1
NotReactive	0	3	0	0	Neither neg nor pos	Negative	Positive	One steady partner	0	0	0	0	0	0	0	1	0	0	0	0	0	0	1	.j	.j	Brussels	21	20-24	18-24	I prefer not to answer	.p	0	>0	0	0	All or almost all	out to majority	neutral or positive	0	neutral or positive	steady partner			other			1	1 partner	0
Reactive	5	25	25	1	Positive	Positive	Positive	One non-steady partner	0	0	0	1	0	0	0	0	0	0	0	1	0	0	0	HIV positive	1	Brussels	25	25-29	25-34	university education (below degree level)	university studies or degree	>0	>0	>0	>0	All or almost all	out to majority	neutral or positive	neutral or positive	neutral or positive	non-steady partner	1	1	HIV test in last 12 months and test result known.	yes	undetectable	53	>10 partners	20
NotReactive	0		20	5	Negative	Very negative	Negative	One non-steady partner	1	0	0	0	0	1	0	0	0	1	0	0	0	0	0	.j	.j	Brussels	29	25-29	25-34	I prefer not to answer	.p	0		>0	>0	All or almost all	out to majority	0	0	0	non-steady partner	1	1	other			1	1 partner	1
NotReactive	10		5		Positive	Negative	Very positive	One steady partner	0	1	0	0	0	0	0	0	0	1	0	0	0	0	0	HIV negative	.j	Brussels	25	25-29	25-34	university education (below degree level)	university studies or degree	>0		>0		All or almost all	out to majority	neutral or positive	0	neutral or positive	steady partner	1	1	other			4	4-5 partners	2
NotReactive	0	1	4	1	Neither neg nor pos	Negative	Very positive	One steady partner	0	1	0	0	0	0	0	0	0	1	0	0	0	0	0	HIV negative	.j	Brussels	24	20-24	18-24	high school or similar	high school or post secondary education (vocational school or college)	0	>0	>0	>0	All or almost all	out to majority	neutral or positive	0	neutral or positive	steady partner	1	1	HIV test in last 12 months and test result known.			2	2-3 partners	2
NotReactive		45	45		Neither neg nor pos	Very negative	Positive	One steady partner	0	1	0	0	0	0	0	0	0	0	0	1	0	0	0	indeterminate	.j	Brussels	24	20-24	18-24	university degree (Bachelor, Masters, PhD)	university studies or degree		>0	>0		All or almost all	out to majority	neutral or positive	0	neutral or positive	steady partner	1	1	HIV test in last 12 months and test result known.			0	no partner	0
NotReactive	0	20	20	0	Positive	Very positive	Very positive	One steady partner																		Brussels	40	40-44	35-44	university education (below degree level)	university studies or degree	0	>0	>0	0	All or almost all	out to majority	neutral or positive	neutral or positive	neutral or positive	steady partner			other			3	2-3 partners	0
NotReactive	0	10	10	0	Positive	Neither neg nor pos	Neither neg nor pos	One steady partner	0	1	0	0	0	0	0	0	0	1	0	0	0	0	0	HIV negative	.j	Brussels	66	65+	+55	university degree (Bachelor, Masters, PhD)	university studies or degree	0	>0	>0	0	All or almost all	out to majority	neutral or positive	neutral or positive	neutral or positive	steady partner	1	1	HIV test in last 12 months and test result known.			2	2-3 partners	2
Reactive	0	20	20	10	Positive	Positive	Positive	More than one partner	0	0	0	0	0	1	0	0	0	0	0	1	0	0	0	HIV positive	1	Brussels	47	45-49	45-54	university degree (Bachelor, Masters, PhD)	university studies or degree	0	>0	>0	>0	All or almost all	out to majority	neutral or positive	neutral or positive	neutral or positive	more than one partner	1	1	HIV test in last 12 months and test result known.	yes	undetectable	10	6-10 partners	0
NotReactive		10	10	10	Negative	Negative	Positive	I prefer not to answer	0	0	0	0	0	0	0	1	0	1	0	0	0	0	0	HIV negative	.j	Brussels	23	20-24	18-24	I prefer not to answer	.p		>0	>0	>0	None	out to less than half	0	0	neutral or positive				HIV test in last 12 months and test result known.			2	2-3 partners	1
NotReactive	0	4	4	0	Very positive	Very positive	Very positive										0	1	0	0	0	0	0	HIV negative	.j	Brussels	41	40-44	35-44	university degree (Bachelor, Masters, PhD)	university studies or degree	0	>0	>0	0	All or almost all	out to majority	neutral or positive	neutral or positive	neutral or positive				HIV test in last 12 months and test result known.			1	1 partner	1
NotReactive	0	0	2	0	Negative	Very positive	Neither neg nor pos	One non-steady partner	0	1	0	0	0	0	0	0	0	1	0	0	0	0	0	.j	.j	Brussels	22	20-24	18-24	university degree (Bachelor, Masters, PhD)	university studies or degree	0	0	>0	0	Few	out to less than half	0	neutral or positive	neutral or positive	non-steady partner	1	1	other			7	6-10 partners	4
NotReactive	10	10	1	0	Neither neg nor pos	Positive	Positive	One steady partner	0	1	0	0	0	0	0	0	0	0	0	1	0	0	0	HIV negative	.j	Brussels	34	30-34	25-34	university degree (Bachelor, Masters, PhD)	university studies or degree	>0	>0	>0	0	More than half	out to majority	neutral or positive	neutral or positive	neutral or positive	steady partner	1	1	HIV test in last 12 months and test result known.			16	>10 partners	2
NotReactive	6	6	5	0	Neither neg nor pos	Positive	Positive	One steady partner	0	1	0	0	0	0	0	0	0	1	0	0	0	0	0	HIV negative	.j	Brussels	32	30-34	25-34	university degree (Bachelor, Masters, PhD)	university studies or degree	>0	>0	>0	0	All or almost all	out to majority	neutral or positive	neutral or positive	neutral or positive	steady partner	1	1	HIV test in last 12 months and test result known.			8	6-10 partners	2
NotReactive	3		3	3	Neither neg nor pos	Positive	Very positive	One non-steady partner	0	0	1	0	0	0	0	0	0	1	0	0	0	0	0	HIV negative	.j	Brussels	30	30-34	25-34	I prefer not to answer	.p	>0		>0	>0	All or almost all	out to majority	neutral or positive	neutral or positive	neutral or positive	non-steady partner	1	1	HIV test in last 12 months and test result known.			11	>10 partners	1
NotReactive		3	3		Very positive	Very positive	Very positive	One steady partner	0	0	0	0	0	0	0	1	0	0	0	0	0	0	1	HIV negative	.j	Brussels	56	55-59	+55	I prefer not to answer	.p		>0	>0		All or almost all	out to majority	neutral or positive	neutral or positive	neutral or positive	steady partner			HIV test in last 12 months and test result known.			2	2-3 partners	1
NotReactive	1	5	5	0	Positive	Neither neg nor pos	Very positive	One steady partner	0	1	0	0	0	0	0	0	0	1	0	0	0	0	0	HIV negative	.j	Brussels	25	25-29	25-34	university degree (Bachelor, Masters, PhD)	university studies or degree	>0	>0	>0	0	Less than half	out to less than half	neutral or positive	neutral or positive	neutral or positive	steady partner	1	1	other			1	1 partner	1
NotReactive	1	1	1	0	Neither neg nor pos	Negative	Positive	One steady partner	1	0	0	0	0	0	0	0	0	1	0	0	0	0	0	HIV negative	.j	Brussels	24	20-24	18-24	university degree (Bachelor, Masters, PhD)	university studies or degree	>0	>0	>0	0	Less than half	out to less than half	neutral or positive	0	neutral or positive	steady partner	1	1	HIV test in last 12 months and test result known.			2	2-3 partners	0
NotReactive	5	3	1		Neither neg nor pos	Negative	Positive	One non-steady partner	0	0	0	0	0	1	0	0										Brussels	24	20-24	18-24	university education (below degree level)	university studies or degree	>0	>0	>0		Few	out to less than half	neutral or positive	0	neutral or positive	non-steady partner	1		HIV test in last 12 months and test result known.			13	>10 partners	0
NotReactive	6	24	24	0	Positive	Positive	Positive	One non-steady partner	1	0	0	0	0	0	0	0	0	0	0	1	0	0	0	HIV negative	.j	Brussels	29	25-29	25-34	university degree (Bachelor, Masters, PhD)	university studies or degree	>0	>0	>0	0	All or almost all	out to majority	neutral or positive	neutral or positive	neutral or positive	non-steady partner	1	1	other			11	>10 partners	11
NotReactive	10	50	50	50	Positive	Neither neg nor pos	Positive	One non-steady partner	0	0	0	0	0	1	0	0	0	1	0	0	0	0	0	HIV negative	.j	Brussels	42	40-44	35-44	university education (below degree level)	university studies or degree	>0	>0	>0	>0	More than half	out to majority	neutral or positive	neutral or positive	neutral or positive	non-steady partner	1	1	other			0	no partner	0
NotReactive	2	20	50	0	Very positive	Very positive	Very positive	One steady partner	1	0	0	0	0	0	0	0	0	0	0	1	0	0	0	HIV negative	.j	Brussels	39	35-39	35-44	university education (below degree level)	university studies or degree	>0	>0	>0	0	All or almost all	out to majority	neutral or positive	neutral or positive	neutral or positive	steady partner	1	1	other			1	1 partner	1
NotReactive	15	0	15	0	Very positive	Very positive	Very positive	One steady partner	0	1	0	0	0	0	0	0	0	0	0	1	0	0	0	HIV negative	.j	Brussels	32	30-34	25-34	post high school education (vocational school or college)	high school or post secondary education (vocational school or college)	>0	0	>0	0	Less than half	out to less than half	neutral or positive	neutral or positive	neutral or positive	steady partner	1	1	HIV test in last 12 months and test result known.			2	2-3 partners	2
NotReactive		2		1	Positive	Positive	Positive	One steady partner	0	1	0	0	0	0	0	0	0	0	0	1	0	0	0	HIV negative	.j	Brussels	47	45-49	45-54	university degree (Bachelor, Masters, PhD)	university studies or degree		>0		>0	All or almost all	out to majority	neutral or positive	neutral or positive	neutral or positive	steady partner	1	1	HIV test in last 12 months and test result known.			5	4-5 partners	0
NotReactive	4	2	60	1	Positive	Positive	Very positive	One steady partner	0	1	0	0	0	0	0	0	0	1	0	0	0	0	0	HIV negative	.j	Brussels	28	25-29	25-34	university education (below degree level)	university studies or degree	>0	>0	>0	>0	All or almost all	out to majority	neutral or positive	neutral or positive	neutral or positive	steady partner	1	1	other			6	6-10 partners	6
Reactive	2	15	20	0	Positive	Very positive	Very positive	One non-steady partner	1	0	0	0	0	0	0	0	0	0	0	1	0	0	0	HIV positive	1	Brussels	31	30-34	25-34	university degree (Bachelor, Masters, PhD)	university studies or degree	>0	>0	>0	0	All or almost all	out to majority	neutral or positive	neutral or positive	neutral or positive	non-steady partner	1	1		yes	undetectable	16	>10 partners	2
NotReactive	0	0	0	2	Very positive	Very positive	Very positive	One steady partner	0	1	0	0	0	0	0	0	0	1	0	0	0	0	0	HIV negative	.j	Brussels	40	40-44	35-44	university education (below degree level)	university studies or degree	0	0	0	>0	All or almost all	out to majority	neutral or positive	neutral or positive	neutral or positive	steady partner	1	1	HIV test in last 12 months and test result known.			1	1 partner	1
NotReactive	3	7	3	0	Neither neg nor pos	Negative	Very positive	One non-steady partner	1	0	0	0	0	0	0	0	0	0	0	1	0	0	0	HIV negative	.j	Brussels	29	25-29	25-34	university degree (Bachelor, Masters, PhD)	university studies or degree	>0	>0	>0	0	All or almost all	out to majority	neutral or positive	0	neutral or positive	non-steady partner	1	1	other			3	2-3 partners	0
NotReactive			10		Neither neg nor pos	Neither neg nor pos	Neither neg nor pos	never had anal intercourse	.j	.j	.j	.j	.j	.j	.j	.j	.j	.j	.j	.j	.j	.j	.j	.j	.j	Brussels	47	45-49	45-54	university degree (Bachelor, Masters, PhD)	university studies or degree			>0		Few	out to less than half	neutral or positive	neutral or positive	neutral or positive				other			1	1 partner
NotReactive	10	0	10	0	Neither neg nor pos	Neither neg nor pos	Neither neg nor pos	One non-steady partner	1	0	0	0	0	1	0	0	1	0	0	0	0	0	0	HIV negative	.j	Brussels	29	25-29	25-34	university degree (Bachelor, Masters, PhD)	university studies or degree	>0	0	>0	0	All or almost all	out to majority	neutral or positive	neutral or positive	neutral or positive	non-steady partner	1	1	HIV test in last 12 months and test result known.			5	4-5 partners	0
NotReactive		40	40	2	Neither neg nor pos	Very positive	Very positive	One non-steady partner	0	0	0	0	0	0	0	1	0	0	0	1	0	0	0	HIV negative	.j	Brussels	52	50-54	45-54	university education (below degree level)	university studies or degree		>0	>0	>0	All or almost all	out to majority	neutral or positive	neutral or positive	neutral or positive	non-steady partner		1	HIV test in last 12 months and test result known.			3	2-3 partners	0
NotReactive	0	0	0	1	Neither neg nor pos	Very negative	Very positive	One non-steady partner	0	0	0	0	0	1	0	0	0	0	0	0	0	1	0	.j	.j	Brussels	20	20-24	18-24	post high school education (vocational school or college)	high school or post secondary education (vocational school or college)	0	0	0	>0	More than half	out to majority	neutral or positive	0	neutral or positive	non-steady partner	1	1	other			6	6-10 partners	0
NotReactive	3	3	2	3	Positive			One non-steady partner	0	0	0	0	0	0	0	1	0	0	0	0	0	0	1	HIV negative	.j	Brussels	42	40-44	35-44	post high school education (vocational school or college)	high school or post secondary education (vocational school or college)	>0	>0	>0	>0	All or almost all	out to majority	neutral or positive			non-steady partner			other			4	4-5 partners	1
Reactive	2			10	Positive	Positive	Positive																	HIV negative	.j	Brussels	42	40-44	35-44	university education (below degree level)	university studies or degree	>0			>0	Few	out to less than half	neutral or positive	neutral or positive	neutral or positive				HIV test in last 12 months and test result known.	jump	.j
NotReactive	12		15	3	Positive	Positive	Positive	One non-steady partner	1	0	0	0	0	1	0	0	0	0	0	1	0	0	0	HIV negative	.j	Brussels	37	35-39	35-44	university education (below degree level)	university studies or degree	>0		>0	>0	More than half	out to majority	neutral or positive	neutral or positive	neutral or positive	non-steady partner	1	1	other			7	6-10 partners	0
NotReactive	6	10	10	2	Positive	Positive	Positive	One steady partner	0	0	1	0	0	0	0	0	0	1	0	0	0	0	0	HIV negative	.j	Brussels	32	30-34	25-34	post high school education (vocational school or college)	high school or post secondary education (vocational school or college)	>0	>0	>0	>0	All or almost all	out to majority	neutral or positive	neutral or positive	neutral or positive	steady partner	1	1	HIV test in last 12 months and test result known.			6	6-10 partners	2
NotReactive	8				Very positive	Very positive	Very positive	One steady partner	0	0	0	1	0	0	0	0	0	1	0	0	0	0	0	HIV negative	.j	Brussels	31	30-34	25-34	post high school education (vocational school or college)	high school or post secondary education (vocational school or college)	>0				All or almost all	out to majority	neutral or positive	neutral or positive	neutral or positive	steady partner	1	1	HIV test in last 12 months and test result known.			21	>10 partners	4
NotReactive	1	2	8	5	Positive	Neither neg nor pos	Positive	One non-steady partner	1	1	0	0	0	1	0	0	0	0	0	1	0	0	0	HIV negative	.j	Brussels	29	25-29	25-34	university education (below degree level)	university studies or degree	>0	>0	>0	>0	All or almost all	out to majority	neutral or positive	neutral or positive	neutral or positive	non-steady partner	1	1	HIV test in last 12 months and test result known.			8	6-10 partners	1
Reactive	0	12	12	0	Positive	Very negative	Positive	One non-steady partner	0	0	0	0	0	1	0	0	0	0	0	1	0	0	0	HIV positive	1	Brussels	27	25-29	25-34	university degree (Bachelor, Masters, PhD)	university studies or degree	0	>0	>0	0	All or almost all	out to majority	neutral or positive	0	neutral or positive	non-steady partner	1	1	HIV test in last 12 months and test result known.	yes	undetectable	3	2-3 partners	0
NotReactive	12	2		3	Positive	Very positive	Very positive	More than one partner	1	0	0	0	0	0	0	0	0	1	0	0	0	0	0	HIV negative	.j	Brussels	22	20-24	18-24	post high school education (vocational school or college)	high school or post secondary education (vocational school or college)	>0	>0		>0	All or almost all	out to majority	neutral or positive	neutral or positive	neutral or positive	more than one partner	1	1	HIV test in last 12 months and test result known.			31	>10 partners	1
NotReactive	2	0	0	0	Positive	Positive	Positive	One steady partner	0	0	0	1	0	0	0	0	1	0	0	0	0	0	0	HIV negative	.j	Brussels	41	40-44	35-44	university education (below degree level)	university studies or degree	>0	0	0	0	All or almost all	out to majority	neutral or positive	neutral or positive	neutral or positive	steady partner	1	1	other			1	1 partner	1
NotReactive	4	25	20	0	Positive	Positive	Very positive	One non-steady partner	1	0	0	0	0	0	0	0	0	1	0	0	0	0	0	HIV negative	.j	Brussels	50	50-54	45-54	university degree (Bachelor, Masters, PhD)	university studies or degree	>0	>0	>0	0	All or almost all	out to majority	neutral or positive	neutral or positive	neutral or positive	non-steady partner	1	1	HIV test in last 12 months and test result known.			40	>10 partners	31
NotReactive	0	10	60	3	Neither neg nor pos	Positive	Positive	One non-steady partner	0	0	0	0	0	0	1	0	0	0	0	1	0	0	0	HIV negative	.j	Brussels	43	40-44	35-44			0	>0	>0	>0	More than half	out to majority	neutral or positive	neutral or positive	neutral or positive	non-steady partner	1	1	HIV test in last 12 months and test result known.			2	2-3 partners	2
NotReactive	30	10	10	2	Negative	Negative	Negative	One non-steady partner	0	0	0	0	0	0	0	1	0	1	0	0	0	0	0	HIV negative	.j	Brussels	35	35-39	35-44	university degree (Bachelor, Masters, PhD)	university studies or degree	>0	>0	>0	>0	All or almost all	out to majority	0	0	0	non-steady partner		1	HIV test in last 12 months and test result known.			6	6-10 partners	0
Reactive	3	3	1	0	Neither neg nor pos	Negative	Very negative	One steady partner	0	0	1	0	0	0	0	0	0	0	1	0	0	0	0	HIV positive	1	Brussels	48	45-49	45-54	university degree (Bachelor, Masters, PhD)	university studies or degree	>0	>0	>0	0	More than half	out to majority	neutral or positive	0	0	steady partner	1	1		yes	undetectable	21	>10 partners	21
NotReactive	10		20		Positive	Positive	Positive	One non-steady partner	1	0	0	0	0	0	0	0	0	1	0	0	0	0	0	HIV negative	.j	Brussels	33	30-34	25-34	university degree (Bachelor, Masters, PhD)	university studies or degree	>0		>0		All or almost all	out to majority	neutral or positive	neutral or positive	neutral or positive	non-steady partner	1	1	HIV test in last 12 months and test result known.			30	>10 partners	1
NotReactive	1	60	20	2	Negative	Neither neg nor pos	Positive	One steady partner	0	1	0	0	0	0	0	0	0	1	0	0	0	0	0	.j	.j	Brussels	47	45-49	45-54	university education (below degree level)	university studies or degree	>0	>0	>0	>0	More than half	out to majority	0	neutral or positive	neutral or positive	steady partner	1	1	other			6	6-10 partners	1
NotReactive	12	28	24	65	Neither neg nor pos	Neither neg nor pos	Neither neg nor pos	One non-steady partner	0	0	0	0	1	0	0	0	0	0	0	1	0	0	0	HIV negative	.j	Brussels	51	50-54	45-54	university degree (Bachelor, Masters, PhD)	university studies or degree	>0	>0	>0	>0	Few	out to less than half	neutral or positive	neutral or positive	neutral or positive	non-steady partner	1	1	HIV test in last 12 months and test result known.			20	>10 partners	0
NotReactive	3	5	5	5	Positive	Very positive	Very positive	One non-steady partner	0	0	0	0	0	0	0	1	0	0	0	0	0	0	1	HIV negative	.j	Brussels	50	50-54	45-54	university education (below degree level)	university studies or degree	>0	>0	>0	>0	All or almost all	out to majority	neutral or positive	neutral or positive	neutral or positive	non-steady partner			HIV test in last 12 months and test result known.			200	>10 partners	155
NotReactive	4	2			Very positive	Very positive	Very positive	One steady partner	0	0	0	0	0	0	0	1	0	0	0	0	0	0	0	.j	.j	Brussels	32	30-34	25-34	post high school education (vocational school or college)	high school or post secondary education (vocational school or college)	>0	>0			All or almost all	out to majority	neutral or positive	neutral or positive	neutral or positive	steady partner			HIV test in last 12 months and test result known.			1	1 partner	1
NotReactive	1	8	2	2	Positive	Very positive	Very positive	More than one partner	0	1	0	0	0	0	0	0	0	1	0	0	0	0	0	HIV negative	.j	Brussels	31	30-34	25-34	university degree (Bachelor, Masters, PhD)	university studies or degree	>0	>0	>0	>0	All or almost all	out to majority	neutral or positive	neutral or positive	neutral or positive	more than one partner	1	1	HIV test in last 12 months and test result known.			60	>10 partners	10
NotReactive	4	4	4	4	Neither neg nor pos	Neither neg nor pos	Neither neg nor pos	One non-steady partner	1	0	0	0	0	0	0	0	1	0	0	0	0	0	0	HIV negative	.j	Brussels	43	40-44	35-44	university degree (Bachelor, Masters, PhD)	university studies or degree	>0	>0	>0	>0	Less than half	out to less than half	neutral or positive	neutral or positive	neutral or positive	non-steady partner	1	1	other			10	6-10 partners	0
NotReactive		10			Very positive	Very positive	Very positive	One steady partner	0	1	0	0	0	0	0	0	0	1	0	0	0	0	0	HIV negative	.j	Brussels	22	20-24	18-24	university education (below degree level)	university studies or degree		>0			All or almost all	out to majority	neutral or positive	neutral or positive	neutral or positive	steady partner	1	1	other			2	2-3 partners	2
.l				10		Neither neg nor pos		I prefer not to answer	0	0	0	0	0	0	0	1	0	0	0	0	0	0	1	HIV negative	.j	Brussels	44	40-44	35-44	post high school education (vocational school or college)	high school or post secondary education (vocational school or college)				>0	None	out to less than half		neutral or positive					HIV test in last 12 months and test result known.
NotReactive	1	3	3	0	Neither neg nor pos	Positive	Positive	One steady partner	0	1	0	0	0	0	0	0	0	0	0	0	0	0	0	HIV negative	.j	Brussels	33	30-34	25-34	university degree (Bachelor, Masters, PhD)	university studies or degree	>0	>0	>0	0	All or almost all	out to majority	neutral or positive	neutral or positive	neutral or positive	steady partner	1		other			12	>10 partners	1
Reactive	0	5	5	0	Positive	Neither neg nor pos	Neither neg nor pos	One steady partner	0	1	0	0	0	0	0	0	0	0	1	0	0	0	0	HIV positive	1	Brussels	34	30-34	25-34	university education (below degree level)	university studies or degree	0	>0	>0	0	All or almost all	out to majority	neutral or positive	neutral or positive	neutral or positive	steady partner	1	1		yes	I don't remember/know/get result	4	4-5 partners	0
NotReactive					Neither neg nor pos	Positive	Neither neg nor pos	One non-steady partner	0	0	0	0	0	1	0	0	0	0	0	0	1	0	0	.j	.j	Brussels	34	30-34	25-34	post high school education (vocational school or college)	high school or post secondary education (vocational school or college)					All or almost all	out to majority	neutral or positive	neutral or positive	neutral or positive	non-steady partner	1	1	other			3	2-3 partners	0
NotReactive			2	4	Very positive	Negative	Very positive	More than one partner	1	0	0	0	0	1	1	0	0	0	0	0	1	0	0			Brussels	32	30-34	25-34	university degree (Bachelor, Masters, PhD)	university studies or degree			>0	>0	All or almost all	out to majority	neutral or positive	0	neutral or positive	more than one partner	1	1	other					2
NotReactive	0	0	1	0	Negative	Positive	Positive	One non-steady partner	0	0	0	0	0	1	0	0	0	1	0	0	0	0	0	HIV negative	.j	Brussels	38	35-39	35-44	university degree (Bachelor, Masters, PhD)	university studies or degree	0	0	>0	0	All or almost all	out to majority	0	neutral or positive	neutral or positive	non-steady partner	1	1	HIV test in last 12 months and test result known.			1	1 partner	1
NotReactive	3	5	5	0	Positive	Positive	Positive	One steady partner	0	1	0	0	0	0	0	0	0	1	0	0	0	0	0	HIV negative	.j	Brussels	23	20-24	18-24	post high school education (vocational school or college)	high school or post secondary education (vocational school or college)	>0	>0	>0	0	All or almost all	out to majority	neutral or positive	neutral or positive	neutral or positive	steady partner	1	1	HIV test in last 12 months and test result known.			5	4-5 partners	5
NotReactive	7	7	5	2	Positive	Positive	Positive	One non-steady partner	0	1	0	0	0	0	0	0	0	1	0	0	0	0	0	HIV negative	.j	Brussels	35	35-39	35-44	high school or similar	high school or post secondary education (vocational school or college)	>0	>0	>0	>0	All or almost all	out to majority	neutral or positive	neutral or positive	neutral or positive	non-steady partner	1	1	HIV test in last 12 months and test result known.			1	1 partner	0
NotReactive	4	1	9	2	Very positive	Positive	Very positive	One steady partner	0	1	0	0	0	0	0	0	0	0	0	1	0	0	0	HIV negative	.j	Brussels	29	25-29	25-34	university degree (Bachelor, Masters, PhD)	university studies or degree	>0	>0	>0	>0	All or almost all	out to majority	neutral or positive	neutral or positive	neutral or positive	steady partner	1	1	HIV test in last 12 months and test result known.			21	>10 partners	1
NotReactive	9				Neither neg nor pos	Positive	Very positive	One non-steady partner	0	1	0	0	0	0	0	0	0	1	0	0	0	0	0	HIV negative	.j	Brussels	23	20-24	18-24	post high school education (vocational school or college)	high school or post secondary education (vocational school or college)	>0				More than half	out to majority	neutral or positive	neutral or positive	neutral or positive	non-steady partner	1	1	other			4	4-5 partners	2
NotReactive	14						Positive	One steady partner	0	0	0	0	0	0	1	0	0	0	0	0	0	1	0	HIV negative	.j	Brussels	21	20-24	18-24	post high school education (vocational school or college)	high school or post secondary education (vocational school or college)	>0				Few	out to less than half			neutral or positive	steady partner	1	1	HIV test in last 12 months and test result known.			3	2-3 partners	0
NotReactive	5	6	6		Neither neg nor pos	Neither neg nor pos	Positive	One non-steady partner	1	0	0	0	0	0	0	0	0	0	0	0	0	1	0	HIV negative	.j	Brussels	31	30-34	25-34	university education (below degree level)	university studies or degree	>0	>0	>0		More than half	out to majority	neutral or positive	neutral or positive	neutral or positive	non-steady partner	1	1	HIV test in last 12 months and test result known.			7	6-10 partners	2
Reactive			4																							Brussels	36	35-39	35-44	post high school education (vocational school or college)	high school or post secondary education (vocational school or college)			>0		All or almost all	out to majority							HIV test in last 12 months and test result known.
NotReactive	6						Very negative	I prefer not to answer	0	0	0	0	0	0	0	1	0	0	0	0	0	0	1	.j	.j	Brussels	22	20-24	18-24	I prefer not to answer	.p	>0					.p			0				other			5	4-5 partners
NotReactive		10	2	2	Positive			One steady partner	0	1	0	0	0	0	0	0	0	1	0	0	0	0	0	HIV negative	.j	Brussels	63	60-64	+55	secondary school	secondary or lower		>0	>0	>0	Few	out to less than half	neutral or positive			steady partner	1	1	other			1	1 partner	1
Reactive	4	2			Neither neg nor pos			One steady partner	0	1	0	0	0	0	0	0	0	0	0	1	0	0	0	HIV negative	.j	Brussels	25	25-29	25-34	university education (below degree level)	university studies or degree	>0	>0				.p	neutral or positive			steady partner	1	1	other	jump	.j	1	1 partner	0
NotReactive	0	0	0	0	Positive	Neither neg nor pos	Very positive	One steady partner	0	1	0	0	0	0	0	0	0	1	0	0	0	0	0	HIV negative	.j	Brussels	26	25-29	25-34	I prefer not to answer	.p	0	0	0	0	All or almost all	out to majority	neutral or positive	neutral or positive	neutral or positive	steady partner	1	1	HIV test in last 12 months and test result known.			2	2-3 partners	2
NotReactive	10	20	20	0	Positive	Very positive	Positive	One non-steady partner	1	0	0	0	0	0	0	0	0	1	0	0	0	0	0	HIV negative	.j	Brussels	39	35-39	35-44	university education (below degree level)	university studies or degree	>0	>0	>0	0	All or almost all	out to majority	neutral or positive	neutral or positive	neutral or positive	non-steady partner	1	1	other			7	6-10 partners	1
NotReactive	2				Very negative	Very negative	Very negative	never had anal intercourse	.j	.j	.j	.j	.j	.j	.j	.j	.j	.j	.j	.j	.j	.j	.j	HIV negative	.j	Brussels	52	50-54	45-54	university education (below degree level)	university studies or degree	>0				None	out to less than half	0	0	0				other			0	no partner
NotReactive	3	2	3		Positive	Positive	Positive		0	0	0	0	0	0	0	0	0	0	0	0	0	0	0			Brussels	20	20-24	18-24	university degree (Bachelor, Masters, PhD)	university studies or degree	>0	>0	>0		All or almost all	out to majority	neutral or positive	neutral or positive	neutral or positive				other			1	1 partner	1
NotReactive	2	10	5	0	Negative	Negative	Positive	More than one partner	0	0	1	0	0	0	0	0	0	0	0	1	0	0	0	HIV negative	.j	Brussels	34	30-34	25-34	university degree (Bachelor, Masters, PhD)	university studies or degree	>0	>0	>0	0	More than half	out to majority	0	0	neutral or positive	more than one partner	1	1	HIV test in last 12 months and test result known.			13	>10 partners	0
NotReactive	9	4	15	0	Very positive	Very positive	Very positive	One non-steady partner	1	0	0	0	0	0	0	0	0	1	0	0	0	0	0	HIV negative	.j	Brussels	24	20-24	18-24	university degree (Bachelor, Masters, PhD)	university studies or degree	>0	>0	>0	0	All or almost all	out to majority	neutral or positive	neutral or positive	neutral or positive	non-steady partner	1	1	HIV test in last 12 months and test result known.			1	1 partner	1
NotReactive	0	3	6	2	Neither neg nor pos	Neither neg nor pos	Neither neg nor pos	One steady partner	0	1	0	0	0	0	0	0	0	1	0	0	0	0	0	HIV negative	.j	Brussels	57	55-59	+55	university degree (Bachelor, Masters, PhD)	university studies or degree	0	>0	>0	>0	Less than half	out to less than half	neutral or positive	neutral or positive	neutral or positive	steady partner	1	1	HIV test in last 12 months and test result known.			4	4-5 partners	1
NotReactive	1	5	5	6	Positive	Positive	Very positive	One non-steady partner	0	0	0	0	0	1	0	0	0	0	0	1	0	0	0	HIV negative	.j	Brussels	52	50-54	45-54	university degree (Bachelor, Masters, PhD)	university studies or degree	>0	>0	>0	>0	All or almost all	out to majority	neutral or positive	neutral or positive	neutral or positive	non-steady partner	1	1	other			5	4-5 partners	1
NotReactive	7	0	0	0	Very negative	Negative	Positive	One steady partner	0	0	0	0	1	1	0	0	0	1	0	0	0	0	0	HIV negative	.j	Brussels	19	18-19	18-24	high school or similar	high school or post secondary education (vocational school or college)	>0	0	0	0	All or almost all	out to majority	0	0	neutral or positive	steady partner	1	1	other			12	>10 partners	2
NotReactive	4	8		1	Very negative	Very negative	Neither neg nor pos	One non-steady partner	0	0	0	0	0	0	1	0	0	1	0	0	0	0	0	HIV negative	.j	Brussels	47	45-49	45-54	university degree (Bachelor, Masters, PhD)	university studies or degree	>0	>0		>0	All or almost all	out to majority	0	0	neutral or positive	non-steady partner	1	1	other			1	1 partner	0
NotReactive	12	4	3		Very negative	Very negative	Very negative	One steady partner	0	1	0	0	0	0	0	0	0	1	0	0	0	0	0	HIV negative	.j	Brussels	29	25-29	25-34	university education (below degree level)	university studies or degree	>0	>0	>0		All or almost all	out to majority	0	0	0	steady partner	1	1	other			1	1 partner	1
NotReactive	2	8	4	2	Neither neg nor pos	Positive	Very positive	One steady partner	1	0	0	0	0	0	0	0	0	0	0	1	0	0	0	.j	.j	Brussels	39	35-39	35-44	university degree (Bachelor, Masters, PhD)	university studies or degree	>0	>0	>0	>0	All or almost all	out to majority	neutral or positive	neutral or positive	neutral or positive	steady partner	1	1	other			3	2-3 partners	1
NotReactive	2		130	2	Negative	Negative	Positive	One steady partner	0	0	0	1	0	0	0	0	0	1	0	0	0	0	0	HIV negative	.j	Brussels	26	25-29	25-34	post high school education (vocational school or college)	high school or post secondary education (vocational school or college)	>0		>0	>0	All or almost all	out to majority	0	0	neutral or positive	steady partner	1	1	HIV test in last 12 months and test result known.			1	1 partner	1
NotReactive	10	5	5	0	Positive	Positive	Positive	One non-steady partner	1	0	0	0	0	0	0	0	0	0	0	0	0	1	0	HIV negative	.j	Brussels	28	25-29	25-34	university degree (Bachelor, Masters, PhD)	university studies or degree	>0	>0	>0	0	All or almost all	out to majority	neutral or positive	neutral or positive	neutral or positive	non-steady partner	1	1	HIV test in last 12 months and test result known.			23	>10 partners	2
.l			3		Negative	Very negative	Negative																			Brussels	51	50-54	45-54	university education (below degree level)	university studies or degree			>0		Few	out to less than half	0	0	0
NotReactive	0	2	7	8	Neither neg nor pos	Neither neg nor pos	Positive	One non-steady partner	0	0	0	0	0	1	0	0	0	0	0	1	0	0	0	HIV negative	.j	Brussels	44	40-44	35-44	university degree (Bachelor, Masters, PhD)	university studies or degree	0	>0	>0	>0	Less than half	out to less than half	neutral or positive	neutral or positive	neutral or positive	non-steady partner	1	1	other			20	>10 partners	0
Reactive	4	4	4	5	Neither neg nor pos	Neither neg nor pos	Neither neg nor pos	One steady partner																HIV negative	.j	Brussels	43	40-44	35-44	university degree (Bachelor, Masters, PhD)	university studies or degree	>0	>0	>0	>0	All or almost all	out to majority	neutral or positive	neutral or positive	neutral or positive	steady partner			HIV test in last 12 months and test result known.	jump	.j	31	>10 partners	0
NotReactive	1	10	5	1	Very positive	Very positive	Very positive	One non-steady partner	1	0	0	0	0	0	0	0	0	1	0	0	0	0	0	HIV negative	.j	Brussels	31	30-34	25-34	university education (below degree level)	university studies or degree	>0	>0	>0	>0	All or almost all	out to majority	neutral or positive	neutral or positive	neutral or positive	non-steady partner	1	1	HIV test in last 12 months and test result known.			5	4-5 partners	0
NotReactive		20	20	5	Very negative	Negative	Neither neg nor pos	One steady partner	0	0	0	0	0	0	0	1	0	0	1	0	0	0	0	HIV negative	.j	Brussels	45	45-49	45-54	post high school education (vocational school or college)	high school or post secondary education (vocational school or college)		>0	>0	>0	All or almost all	out to majority	0	0	neutral or positive	steady partner		1	HIV test in last 12 months and test result known.			4	4-5 partners	0
NotReactive	10	0	20	0	Very positive	Very positive	Very positive	One steady partner	0	1	0	0	0	0	0	0	0	1	0	0	0	0	0	HIV negative	.j	Brussels	27	25-29	25-34	university degree (Bachelor, Masters, PhD)	university studies or degree	>0	0	>0	0	All or almost all	out to majority	neutral or positive	neutral or positive	neutral or positive	steady partner	1	1	HIV test in last 12 months and test result known.			6	6-10 partners	6
NotReactive			10	1	Neither neg nor pos	Positive	Very positive	One non-steady partner	0	0	0	1	0	0	0	0	0	0	0	0	0	0	1	.j	.j	Brussels	41	40-44	35-44	university degree (Bachelor, Masters, PhD)	university studies or degree			>0	>0	All or almost all	out to majority	neutral or positive	neutral or positive	neutral or positive	non-steady partner	1		other			12	>10 partners	3
NotReactive		12			Neither neg nor pos	Neither neg nor pos	Neither neg nor pos																			Brussels	55	55-59	+55	high school or similar	high school or post secondary education (vocational school or college)		>0			None	out to less than half	neutral or positive	neutral or positive	neutral or positive
NotReactive	20	20	20		Very positive	Very positive	Very positive	One steady partner	0	1	0	0	0	0	0	0	0	1	0	0	0	0	0	HIV negative	.j	Brussels	28	25-29	25-34	I prefer not to answer	.p	>0	>0	>0		All or almost all	out to majority	neutral or positive	neutral or positive	neutral or positive	steady partner	1	1	HIV test in last 12 months and test result known.			1	1 partner	1
Reactive	10	20	20	0	Very positive	Positive	Positive	One non-steady partner	0	0	0	0	0	1	0	0	0	0	0	1	0	0	0	HIV positive	1	Brussels	42	40-44	35-44	university degree (Bachelor, Masters, PhD)	university studies or degree	>0	>0	>0	0	All or almost all	out to majority	neutral or positive	neutral or positive	neutral or positive	non-steady partner	1	1	HIV test in last 12 months and test result known.	yes	undetectable	40	>10 partners	0
Reactive	2	40	40	6	Neither neg nor pos	Positive	Positive	One steady partner	0	1	0	0	0	0	0	0	0	0	0	0	0	0	1	HIV positive	1	Brussels	44	40-44	35-44	high school or similar	high school or post secondary education (vocational school or college)	>0	>0	>0	>0	All or almost all	out to majority	neutral or positive	neutral or positive	neutral or positive	steady partner	1		HIV test in last 12 months and test result known.	yes	undetectable
NotReactive	2		1	0		Positive	Positive	One steady partner	0	1	0	0	0	0	0	0	0	1	0	0	0	0	0	HIV negative	.j	Brussels	31	30-34	25-34	post high school education (vocational school or college)	high school or post secondary education (vocational school or college)	>0		>0	0	Few	out to less than half		neutral or positive	neutral or positive	steady partner	1	1	HIV test in last 12 months and test result known.			4	4-5 partners	0
NotReactive	4	4	4		Positive	Very positive	Very positive	One steady partner	0	1	0	0	0	0	0	0	0	1	0	0	0	0	0	HIV negative	.j	Brussels	33	30-34	25-34	university degree (Bachelor, Masters, PhD)	university studies or degree	>0	>0	>0		All or almost all	out to majority	neutral or positive	neutral or positive	neutral or positive	steady partner	1	1	other			1	1 partner	1
.l	8	6	6	0	Very positive	Very positive	Very positive	One steady partner	0	0	0	0	0	1	0	0	0	0	0	0	0	1	0	HIV negative	.j	Brussels	28	25-29	25-34	university degree (Bachelor, Masters, PhD)	university studies or degree	>0	>0	>0	0	Few	out to less than half	neutral or positive	neutral or positive	neutral or positive	steady partner	1	1	HIV test in last 12 months and test result known.			6	6-10 partners	0
NotReactive	30	60	60	10	Positive	Positive	Very positive	One steady partner	0	1	0	0	0	0	0	0	0	1	0	0	0	0	0	HIV negative	.j	Brussels	56	55-59	+55	university degree (Bachelor, Masters, PhD)	university studies or degree	>0	>0	>0	>0	All or almost all	out to majority	neutral or positive	neutral or positive	neutral or positive	steady partner	1	1	HIV test in last 12 months and test result known.			7	6-10 partners	1
NotReactive	2	4	4	3	Neither neg nor pos	Negative	Neither neg nor pos	One non-steady partner	0	1	0	0	0	0	0	0	0	1	0	0	0	0	0	HIV negative	.j	Brussels	29	25-29	25-34	university degree (Bachelor, Masters, PhD)	university studies or degree	>0	>0	>0	>0	Few	out to less than half	neutral or positive	0	neutral or positive	non-steady partner	1	1	HIV test in last 12 months and test result known.			7	6-10 partners	1
NotReactive	0	0	0	4	Neither neg nor pos	Neither neg nor pos	Positive	One non-steady partner	0	0	0	0	0	1	0	0	1	0	0	0	0	0	0	HIV negative	.j	Brussels	53	50-54	45-54	post high school education (vocational school or college)	high school or post secondary education (vocational school or college)	0	0	0	>0	All or almost all	out to majority	neutral or positive	neutral or positive	neutral or positive	non-steady partner	1	1	other			8	6-10 partners	0
NotReactive	0	15	0	24	Neither neg nor pos	Positive	Positive	One non-steady partner	0	0	0	0	0	1	0	0	0	0	0	1	0	0	0	HIV negative	.j	Brussels	55	55-59	+55	university education (below degree level)	university studies or degree	0	>0	0	>0	More than half	out to majority	neutral or positive	neutral or positive	neutral or positive	non-steady partner	1	1	HIV test in last 12 months and test result known.			48	>10 partners	0
NotReactive	6	40	20	5	Negative	Neither neg nor pos	Neither neg nor pos	One steady partner	0	0	0	0	0	1	0	0	0	0	0	1	0	0	0	HIV negative	.j	Brussels	31	30-34	25-34	post high school education (vocational school or college)	high school or post secondary education (vocational school or college)	>0	>0	>0	>0	More than half	out to majority	0	neutral or positive	neutral or positive	steady partner	1	1	HIV test in last 12 months and test result known.			6	6-10 partners	0
NotReactive	20	2	2	4	Neither neg nor pos	Neither neg nor pos	Positive	One steady partner	1	0	0	0	0	0	0	0	0	1	0	0	0	0	0	HIV negative	.j	Brussels	39	35-39	35-44	university education (below degree level)	university studies or degree	>0	>0	>0	>0	All or almost all	out to majority	neutral or positive	neutral or positive	neutral or positive	steady partner	1	1	other			4	4-5 partners	2
NotReactive	6	2	25	0	Neither neg nor pos	Very positive	Very positive	One steady partner	0	1	0	0	0	0	0	0	0	0	0	1	0	0	0	HIV negative	.j	Brussels	33	30-34	25-34	university degree (Bachelor, Masters, PhD)	university studies or degree	>0	>0	>0	0	All or almost all	out to majority	neutral or positive	neutral or positive	neutral or positive	steady partner	1	1	other			1	1 partner	0
NotReactive	1	25	25	6	Neither neg nor pos	Positive	Very positive	One non-steady partner	1	0	0	0	0	0	0	0	0	0	0	1	0	0	0	HIV negative	.j	Brussels	28	25-29	25-34	university degree (Bachelor, Masters, PhD)	university studies or degree	>0	>0	>0	>0	All or almost all	out to majority	neutral or positive	neutral or positive	neutral or positive	non-steady partner	1	1	HIV test in last 12 months and test result known.			20	>10 partners	15
NotReactive	1		5	10	Neither neg nor pos	Neither neg nor pos	Positive	One steady partner	0	0	0	0	0	1	0	0	0	1	0	0	0	0	0	HIV negative	.j	Brussels	40	40-44	35-44	post high school education (vocational school or college)	high school or post secondary education (vocational school or college)	>0		>0	>0	All or almost all	out to majority	neutral or positive	neutral or positive	neutral or positive	steady partner	1	1	HIV test in last 12 months and test result known.			7	6-10 partners	2
NotReactive		5	5		Very positive	Very positive	Very positive	One non-steady partner	0	0	0	0	0	0	0	0	0	1	0	0	0	0	0	HIV negative	.j	Brussels	43	40-44	35-44	post high school education (vocational school or college)	high school or post secondary education (vocational school or college)		>0	>0		All or almost all	out to majority	neutral or positive	neutral or positive	neutral or positive	non-steady partner		1	HIV test in last 12 months and test result known.			2	2-3 partners	0
NotReactive	10	12		24	Positive	Neither neg nor pos	Very positive	One steady partner	1	0	0	0	0	0	0	0	0	1	0	0	0	0	0	HIV negative	.j	Brussels	62	60-64	+55	post high school education (vocational school or college)	high school or post secondary education (vocational school or college)	>0	>0		>0	All or almost all	out to majority	neutral or positive	neutral or positive	neutral or positive	steady partner	1	1	other			1	1 partner	1
NotReactive	0	0	10	0	Neither neg nor pos	Negative	Neither neg nor pos		0	0	0	0	0	1	0	0								HIV negative	.j	Brussels	29	25-29	25-34	university degree (Bachelor, Masters, PhD)	university studies or degree	0	0	>0	0			neutral or positive	0	neutral or positive				HIV test in last 12 months and test result known.			0	no partner	0
NotReactive	1	0	20	10	Positive	Positive	Positive	One non-steady partner	0	0	0	0	0	1	0	0	0	0	0	1	0	0	0	HIV positive		Brussels	45	45-49	45-54	university degree (Bachelor, Masters, PhD)	university studies or degree	>0	0	>0	>0	More than half	out to majority	neutral or positive	neutral or positive	neutral or positive	non-steady partner	1	1	HIV test in last 12 months and test result known.			1	1 partner	15
NotReactive	6	10	10	6	Negative	Neither neg nor pos	Neither neg nor pos	One steady partner	1	0	0	0	0	1	0	0	0	0	0	1	1	0	0	HIV negative	.j	Brussels	46	45-49	45-54	elementary school	secondary or lower	>0	>0	>0	>0	All or almost all	out to majority	0	neutral or positive	neutral or positive	steady partner	1	1	HIV test in last 12 months and test result known.			16	>10 partners	2
NotReactive	0	0	3	0	Positive	Negative	Positive	One steady partner	1	0	0	0	0	0	0	0	0	0	0	1	0	0	0	HIV negative	.j	Brussels	50	50-54	45-54	university degree (Bachelor, Masters, PhD)	university studies or degree	0	0	>0	0	All or almost all	out to majority	neutral or positive	0	neutral or positive	steady partner	1	1	other			1	1 partner	1
NotReactive	0	0	8	1	Neither neg nor pos	Positive	Positive	One non-steady partner																HIV negative	.j	Brussels	44	40-44	35-44	post high school education (vocational school or college)	high school or post secondary education (vocational school or college)	0	0	>0	>0	Few	out to less than half	neutral or positive	neutral or positive	neutral or positive	non-steady partner			HIV test in last 12 months and test result known.			3	2-3 partners	0
NotReactive	5	15	15	0	Neither neg nor pos	Very negative	Very positive	never had anal intercourse	.j	.j	.j	.j	.j	.j	.j	.j	.j	.j	.j	.j	.j	.j	.j	.j	.j	Brussels	21	20-24	18-24	elementary school	secondary or lower	>0	>0	>0	0	All or almost all	out to majority	neutral or positive	0	neutral or positive				other
NotReactive	10	20	10	2	Positive	Positive	Positive	One non-steady partner	0	1	0	0	0	0	0	0	0	1	0	0	0	0	0	HIV negative	.j	Brussels	33	30-34	25-34	university degree (Bachelor, Masters, PhD)	university studies or degree	>0	>0	>0	>0	All or almost all	out to majority	neutral or positive	neutral or positive	neutral or positive	non-steady partner	1	1	other			13	>10 partners	0
NotReactive	0	12	8	0	Positive	Very positive	Positive	One non-steady partner	0	0	0	0	0	1	0	0	0	0	0	1	0	0	0	HIV negative	.j	Brussels	42	40-44	35-44	university degree (Bachelor, Masters, PhD)	university studies or degree	0	>0	>0	0	All or almost all	out to majority	neutral or positive	neutral or positive	neutral or positive	non-steady partner	1	1	other			5	4-5 partners	1
NotReactive			10		Negative		Very positive	never had anal intercourse	.j	.j	.j	.j	.j	.j	.j	.j	.j	.j	.j	.j	.j	.j	.j			Brussels	43	40-44	35-44	university degree (Bachelor, Masters, PhD)	university studies or degree			>0		More than half	out to majority	0		neutral or positive				other			0	no partner
NotReactive	0	10	10	5	Neither neg nor pos	Positive	Very positive	One steady partner	0	1	0	0	0	0	0	0	0	1	0	0	0	0	0	HIV negative	.j	Brussels	39	35-39	35-44	university degree (Bachelor, Masters, PhD)	university studies or degree	0	>0	>0	>0	All or almost all	out to majority	neutral or positive	neutral or positive	neutral or positive	steady partner	1	1	HIV test in last 12 months and test result known.			16	>10 partners	1
NotReactive					Neither neg nor pos	Neither neg nor pos	Neither neg nor pos	never had anal intercourse	.j	.j	.j	.j	.j	.j	.j	.j	.j	.j	.j	.j	.j	.j	.j	HIV negative	.j	Brussels	68	65+	+55	post high school education (vocational school or college)	high school or post secondary education (vocational school or college)					Few	out to less than half	neutral or positive	neutral or positive	neutral or positive				HIV test in last 12 months and test result known.			4	4-5 partners
NotReactive	1	0	1	0	Neither neg nor pos	Neither neg nor pos	Positive	One steady partner	1	0	0	0	0	0	0	0	0	1	0	0	0	0	0	HIV negative	.j	Brussels	26	25-29	25-34	university education (below degree level)	university studies or degree	>0	0	>0	0	All or almost all	out to majority	neutral or positive	neutral or positive	neutral or positive	steady partner	1	1	HIV test in last 12 months and test result known.			6	6-10 partners	0
NotReactive	2			5	Very negative	Neither neg nor pos	Positive	One non-steady partner	1	0	0	0	0	1	0	0	0	1	0	0	0	0	0	HIV negative	.j	Brussels	34	30-34	25-34	university education (below degree level)	university studies or degree	>0			>0	Few	out to less than half	0	neutral or positive	neutral or positive	non-steady partner	1	1	HIV test in last 12 months and test result known.			6	6-10 partners	0
NotReactive				2	Very negative	Very negative	Very negative																			Brussels	41	40-44	35-44	post high school education (vocational school or college)	high school or post secondary education (vocational school or college)				>0	Few	out to less than half	0	0	0				other			0	no partner	0
NotReactive	0	0	6	0	Neither neg nor pos	Negative	Positive	One steady partner	0	1	0	0	0	0	0	0	0	0	0	1	0	0	0	HIV negative	.j	Brussels	47	45-49	45-54	university degree (Bachelor, Masters, PhD)	university studies or degree	0	0	>0	0	All or almost all	out to majority	neutral or positive	0	neutral or positive	steady partner	1	1	HIV test in last 12 months and test result known.			1	1 partner	0
NotReactive	0	0	1	1	Negative	Neither neg nor pos	Neither neg nor pos	One steady partner	0	1	0	0	0	0	0	0	0	0	0	1	0	0	0	.j	.j	Brussels	24	20-24	18-24	university degree (Bachelor, Masters, PhD)	university studies or degree	0	0	>0	>0	Few	out to less than half	0	neutral or positive	neutral or positive	steady partner	1	1	other			2	2-3 partners	2
Reactive	0	0	0	4	Negative	Negative	Positive	One steady partner	1	1	0	0	0	0	0	0	0	0	1	1	0	0	0	HIV positive	1	Brussels	50	50-54	45-54	university education (below degree level)	university studies or degree	0	0	0	>0	All or almost all	out to majority	0	0	neutral or positive	steady partner	1	1		yes	undetectable	6	6-10 partners	0
NotReactive	0	0	4	0	Neither neg nor pos	Negative	Positive	One non-steady partner	0	0	1	0	0	0	0	0	0	0	0	1	0	0	0	HIV negative	.j	Brussels	44	40-44	35-44	university degree (Bachelor, Masters, PhD)	university studies or degree	0	0	>0	0	Less than half	out to less than half	neutral or positive	0	neutral or positive	non-steady partner	1	1	HIV test in last 12 months and test result known.			25	>10 partners	1
NotReactive		100		4	Positive	Very positive	Very positive	One non-steady partner	0	0	0	0	0	1	0	0	0	0	0	1	0	0	0	.j	.j	Brussels	56	55-59	+55	post high school education (vocational school or college)	high school or post secondary education (vocational school or college)		>0		>0	All or almost all	out to majority	neutral or positive	neutral or positive	neutral or positive	non-steady partner	1	1	other			2	2-3 partners	0
NotReactive								One non-steady partner	0	1	0	0	0	0	0	0	0	1	0	0	0	0	0	HIV negative	.j	Brussels	43	40-44	35-44												non-steady partner	1	1	HIV test in last 12 months and test result known.			1	1 partner	0
NotReactive	0	0	4	0	Neither neg nor pos	Positive	Very positive	One steady partner	0	0	0	0	0	1	0	0	0	1	0	0	0	0	0	HIV negative	.j	Brussels	33	30-34	25-34	university education (below degree level)	university studies or degree	0	0	>0	0	More than half	out to majority	neutral or positive	neutral or positive	neutral or positive	steady partner	1	1	HIV test in last 12 months and test result known.			2	2-3 partners	2
Reactive	0	5	3	1	Positive	Positive	Positive	One steady partner	1	0	0	0	0	1	0	0	0	0	0	0	0	1	0	HIV negative	.j	Brussels	48	45-49	45-54	post high school education (vocational school or college)	high school or post secondary education (vocational school or college)	0	>0	>0	>0	All or almost all	out to majority	neutral or positive	neutral or positive	neutral or positive	steady partner	1	1	HIV test in last 12 months and test result known.	jump	.j	2	2-3 partners	2
.l	1	0	1	1	Neither neg nor pos	Negative	Positive	One steady partner	1	0	0	0	0	0	0	0	0	1	0	0	0	0	0	HIV negative	.j	Brussels	24	20-24	18-24	university degree (Bachelor, Masters, PhD)	university studies or degree	>0	0	>0	>0	Few	out to less than half	neutral or positive	0	neutral or positive	steady partner	1	1	HIV test in last 12 months and test result known.			3	2-3 partners	0
NotReactive	40		10		Negative	Neither neg nor pos	Positive	One non-steady partner	1	0	0	0	0	0	0	0	0	1	0	0	0	0	0	HIV negative	.j	Brussels	25	25-29	25-34	university education (below degree level)	university studies or degree	>0		>0		All or almost all	out to majority	0	neutral or positive	neutral or positive	non-steady partner	1	1	HIV test in last 12 months and test result known.			2	2-3 partners	1
NotReactive	2	0	0	0	Positive	Positive	Positive	One steady partner	0	1	0	0	0	0	0	0	0	1	0	0	0	0	0	HIV negative	.j	Brussels	34	30-34	25-34	post high school education (vocational school or college)	high school or post secondary education (vocational school or college)	>0	0	0	0	All or almost all	out to majority	neutral or positive	neutral or positive	neutral or positive	steady partner	1	1	HIV test in last 12 months and test result known.			4	4-5 partners	0
NotReactive	3	10	10	2	Positive	Positive	Very positive	One steady partner	0	1	0	0	0	0	0	0	0	1	0	0	0	0	0	HIV negative	.j	Brussels	18	18-19	18-24			>0	>0	>0	>0	All or almost all	out to majority	neutral or positive	neutral or positive	neutral or positive	steady partner	1	1	HIV test in last 12 months and test result known.			2	2-3 partners	2
NotReactive	0	0	4	3	Positive	Neither neg nor pos	Very positive	One non-steady partner	0	1	0	0	0	0	0	0	0	0	0	0	0	0	1	HIV negative	.j	Brussels	26	25-29	25-34	high school or similar	high school or post secondary education (vocational school or college)	0	0	>0	>0	More than half	out to majority	neutral or positive	neutral or positive	neutral or positive	non-steady partner	1		HIV test in last 12 months and test result known.			2	2-3 partners	4
NotReactive	100	100	100	100	Very negative	Very negative	Neither neg nor pos																			Brussels	34	30-34	25-34	university degree (Bachelor, Masters, PhD)	university studies or degree	>0	>0	>0	>0	All or almost all	out to majority	0	0	neutral or positive				other			0	no partner	0
.l	1	1		1	Neither neg nor pos	Negative	Positive	I prefer not to answer	0	0	0	0	0	0	0	1	0	0	0	0	0	0	1	.j	.j	Brussels	35	35-39	35-44	university degree (Bachelor, Masters, PhD)	university studies or degree	>0	>0		>0	More than half	out to majority	neutral or positive	0	neutral or positive				other					0
NotReactive	5	0	5	0	Neither neg nor pos	Neither neg nor pos	Neither neg nor pos	One non-steady partner	0	1	0	0	0	0	0	0	0	1	0	0	0	0	0	HIV negative	.j	Brussels	22	20-24	18-24	post high school education (vocational school or college)	high school or post secondary education (vocational school or college)	>0	0	>0	0	None	out to less than half	neutral or positive	neutral or positive	neutral or positive	non-steady partner	1	1	other			0	no partner	0
NotReactive	0	2	0	0	Negative	Negative	Positive	One steady partner	0	1	0	0	0	0	0	0	0	1	0	0	0	0	0	HIV negative	.j	Brussels	26	25-29	25-34	university education (below degree level)	university studies or degree	0	>0	0	0	More than half	out to majority	0	0	neutral or positive	steady partner	1	1	HIV test in last 12 months and test result known.			2	2-3 partners	1
NotReactive	10	1	0	0	Neither neg nor pos	Neither neg nor pos	Neither neg nor pos	One steady partner	0	0	0	0	0	0	0	0	0	0	0	0	0	0	0	HIV negative	.j	Brussels	21	20-24	18-24	elementary school	secondary or lower	>0	>0	0	0	All or almost all	out to majority	neutral or positive	neutral or positive	neutral or positive	steady partner			HIV test in last 12 months and test result known.			1	1 partner	0
NotReactive	10	10	10	0	Neither neg nor pos	Neither neg nor pos	Positive	One non-steady partner	0	1	0	0	0	0	0	0	0	1	0	0	0	0	0	HIV negative	.j	Brussels	35	35-39	35-44	university degree (Bachelor, Masters, PhD)	university studies or degree	>0	>0	>0	0	More than half	out to majority	neutral or positive	neutral or positive	neutral or positive	non-steady partner	1	1	HIV test in last 12 months and test result known.			3	2-3 partners	0
Reactive	2	6	6		Very positive	Neither neg nor pos	Neither neg nor pos	One non-steady partner	0	0	0	1	0	0	0	0	0	0	1	0	0	0	1	HIV positive	1	Brussels	43	40-44	35-44	post high school education (vocational school or college)	high school or post secondary education (vocational school or college)	>0	>0	>0		All or almost all	out to majority	neutral or positive	neutral or positive	neutral or positive	non-steady partner	1	1		yes	undetectable	11	>10 partners	2
NotReactive	2	5	5	5	Neither neg nor pos	Positive	Very positive	One steady partner	0	1	0	0	0	0	0	0	0	1	0	0	0	0	0	HIV negative	.j	Brussels	26	25-29	25-34	university education (below degree level)	university studies or degree	>0	>0	>0	>0	All or almost all	out to majority	neutral or positive	neutral or positive	neutral or positive	steady partner	1	1	other			2	2-3 partners	1
NotReactive	5	7	2	0	Negative	Positive	Very positive	One steady partner	0	1	0	0	0	0	0	0	0	1	0	0	0	0	0			Brussels	27	25-29	25-34	university degree (Bachelor, Masters, PhD)	university studies or degree	>0	>0	>0	0	All or almost all	out to majority	0	neutral or positive	neutral or positive	steady partner	1	1	HIV test in last 12 months and test result known.			11	>10 partners	1
Reactive	4	10	10	0	Positive	Positive	Positive	One steady partner	1	0	0	0	0	0	0	0	0	0	0	1	0	0	0	I prefer not to answer	9	Brussels	27	25-29	25-34	post high school education (vocational school or college)	high school or post secondary education (vocational school or college)	>0	>0	>0	0	All or almost all	out to majority	neutral or positive	neutral or positive	neutral or positive	steady partner	1	1	other			3	2-3 partners	0
NotReactive	12	1	2	2	Positive	Neither neg nor pos	Very positive	One non-steady partner	0	0	0	1	0	0	0	0	0	0	0	1	0	0	0	HIV negative	.j	Brussels	39	35-39	35-44	university degree (Bachelor, Masters, PhD)	university studies or degree	>0	>0	>0	>0	All or almost all	out to majority	neutral or positive	neutral or positive	neutral or positive	non-steady partner	1	1	HIV test in last 12 months and test result known.			80	>10 partners	80
NotReactive	0	0	5	0	Neither neg nor pos	Positive	Positive	One steady partner	0	1	0	0	0	0	0	0	0	1	0	0	0	0	0	HIV negative	.j	Brussels	35	35-39	35-44	university education (below degree level)	university studies or degree	0	0	>0	0	All or almost all	out to majority	neutral or positive	neutral or positive	neutral or positive	steady partner	1	1	HIV test in last 12 months and test result known.			1	1 partner	1
Reactive	0	15	10	0	Neither neg nor pos	Positive	Positive	One non-steady partner	1	1	1	1	1	1	0	0	0	0	0	1	0	0	0	HIV positive	1	Brussels	48	45-49	45-54	secondary school	secondary or lower	0	>0	>0	0	All or almost all	out to majority	neutral or positive	neutral or positive	neutral or positive	non-steady partner	1	1	HIV test in last 12 months and test result known.	yes	undetectable	11	>10 partners	0
.l			6		Positive	Neither neg nor pos	Positive	I prefer not to answer	0	0	0	0	0	0	0	1	0	0	0	0	0	1	0	.j	.j	Brussels	30	30-34	25-34	university degree (Bachelor, Masters, PhD)	university studies or degree			>0		Few	out to less than half	neutral or positive	neutral or positive	neutral or positive				other
NotReactive	20	10	15	2	Neither neg nor pos	Positive	Positive	One non-steady partner	1	1	0	0	1	0	0	0	1	1	0	0	0	0	0	HIV negative	.j	Brussels	54	50-54	45-54	post high school education (vocational school or college)	high school or post secondary education (vocational school or college)	>0	>0	>0	>0	All or almost all	out to majority	neutral or positive	neutral or positive	neutral or positive	non-steady partner	1	1	HIV test in last 12 months and test result known.			10	6-10 partners	10
NotReactive	0		10	0	Neither neg nor pos	Negative	Neither neg nor pos	One steady partner	0	0	0	0	0	0	0	0	0	0	0	0	0	0	0	HIV negative	.j	Brussels	42	40-44	35-44	university degree (Bachelor, Masters, PhD)	university studies or degree	0		>0	0	All or almost all	out to majority	neutral or positive	0	neutral or positive	steady partner			other			1	1 partner	1
NotReactive	9				Very positive	Very positive	Very positive	One non-steady partner	0	0	0	0	0	0	1	0	0	0	0	0	0	1	0	HIV negative	.j	Brussels	22	20-24	18-24	post high school education (vocational school or college)	high school or post secondary education (vocational school or college)	>0				All or almost all	out to majority	neutral or positive	neutral or positive	neutral or positive	non-steady partner	1	1	HIV test in last 12 months and test result known.			1	1 partner	1
NotReactive	2	3		3	Neither neg nor pos	Neither neg nor pos	Neither neg nor pos	One non-steady partner	0	0	0	0	0	1	0	0	0	0	0	0	0	0	0			Brussels	41	40-44	35-44	university education (below degree level)	university studies or degree	>0	>0		>0	All or almost all	out to majority	neutral or positive	neutral or positive	neutral or positive	non-steady partner	1		other			4	4-5 partners	0
NotReactive	6	1	1	0	Negative	Very negative	Neither neg nor pos	One steady partner	0	1	0	0	0	0	0	0	0	1	0	0	0	0	0	HIV negative	.j	Brussels	24	20-24	18-24	post high school education (vocational school or college)	high school or post secondary education (vocational school or college)	>0	>0	>0	0	All or almost all	out to majority	0	0	neutral or positive	steady partner	1	1	HIV test in last 12 months and test result known.			2	2-3 partners	1
NotReactive	15	30	30	3	Negative	Negative	Very positive		0	0	0	0	0	1	0	0	0	0	0	1	0	0	0	HIV negative	.j	Brussels	42	40-44	35-44	post high school education (vocational school or college)	high school or post secondary education (vocational school or college)	>0	>0	>0	>0	All or almost all	out to majority	0	0	neutral or positive				other			15	>10 partners
NotReactive	20	20	20	0	Positive	Positive	Positive	One non-steady partner	0	1	0	0	0	0	0	0	0	1	0	0	0	0	0	HIV negative	.j	Brussels	50	50-54	45-54	university education (below degree level)	university studies or degree	>0	>0	>0	0	All or almost all	out to majority	neutral or positive	neutral or positive	neutral or positive	non-steady partner	1	1	HIV test in last 12 months and test result known.			5	4-5 partners	3
NotReactive	28						Very positive	One steady partner	0	1	0	0	0	0	0	0	0	1	0	0	0	0	0	HIV negative	.j	Brussels	27	25-29	25-34	university degree (Bachelor, Masters, PhD)	university studies or degree	>0				Few	out to less than half			neutral or positive	steady partner	1	1	HIV test in last 12 months and test result known.			3	2-3 partners	3
Reactive	10	10	10	0	Positive			More than one partner	0	0	0	0	0	1	0	0	0	0	1	0	0	0	0	HIV positive	1	Brussels	21	20-24	18-24	university education (below degree level)	university studies or degree	>0	>0	>0	0	All or almost all	out to majority	neutral or positive			more than one partner	1	1	other	yes	undetectable	0	no partner	0
NotReactive	2	3	2	5	Neither neg nor pos	Neither neg nor pos	Neither neg nor pos	One non-steady partner	0	0	0	0	0	1	0	0	1	0	0	0	0	0	0	HIV negative	.j	Brussels	43	40-44	35-44	high school or similar	high school or post secondary education (vocational school or college)	>0	>0	>0	>0	Few	out to less than half	neutral or positive	neutral or positive	neutral or positive	non-steady partner	1	1	other			4	4-5 partners	4
NotReactive	10	2	8	2	Very positive	Neither neg nor pos	Very positive	One steady partner	0	1	0	0	0	0	0	0	0	1	0	0	0	0	0	HIV negative	.j	Brussels	29	25-29	25-34	university degree (Bachelor, Masters, PhD)	university studies or degree	>0	>0	>0	>0	More than half	out to majority	neutral or positive	neutral or positive	neutral or positive	steady partner	1	1	HIV test in last 12 months and test result known.			7	6-10 partners	0
NotReactive		3			Neither neg nor pos	Positive	Very positive	One steady partner	0	1	0	0	0	0	0	0	0	1	0	0	0	0	0	HIV negative	.j	Brussels	37	35-39	35-44	post high school education (vocational school or college)	high school or post secondary education (vocational school or college)		>0			All or almost all	out to majority	neutral or positive	neutral or positive	neutral or positive	steady partner	1	1	other			2	2-3 partners	2
NotReactive	8	6	3	0	Neither neg nor pos	Very negative	Neither neg nor pos	never had anal intercourse	.j	.j	.j	.j	.j	.j	.j	.j	.j	.j	.j	.j	.j	.j	.j	.j	.j	Brussels	38	35-39	35-44	university education (below degree level)	university studies or degree	>0	>0	>0	0	None	out to less than half	neutral or positive	0	neutral or positive				other			0	no partner
NotReactive	2	3	1	0	Negative	Negative	Positive																	HIV negative	.j	Brussels	25	25-29	25-34	university degree (Bachelor, Masters, PhD)	university studies or degree	>0	>0	>0	0	Less than half	out to less than half	0	0	neutral or positive				other			0	no partner	0
NotReactive								One steady partner	0	1	0	0	0	0	0	0	0	1	0	0	0	0	0	HIV negative	.j	Brussels	30	30-34	25-34												steady partner	1	1	HIV test in last 12 months and test result known.			7	6-10 partners	0
NotReactive	0	5	20	2	Neither neg nor pos	Positive	Positive	One non-steady partner	0	1	0	0	0	0	0	0	0	1	0	0	0	0	0	HIV negative	.j	Brussels	40	40-44	35-44	university degree (Bachelor, Masters, PhD)	university studies or degree	0	>0	>0	>0	All or almost all	out to majority	neutral or positive	neutral or positive	neutral or positive	non-steady partner	1	1	other			6	6-10 partners	1
NotReactive	3	10	10	0	Positive	Very negative	Neither neg nor pos	One non-steady partner	0	0	0	0	0	1	0	0	1	0	0	0	0	0	0	.j	.j	Brussels	20	20-24	18-24	university degree (Bachelor, Masters, PhD)	university studies or degree	>0	>0	>0	0	Few	out to less than half	neutral or positive	0	neutral or positive	non-steady partner	1	1	other			2	2-3 partners	0
NotReactive	1	5	8	1	Negative	Neither neg nor pos	Neither neg nor pos	One non-steady partner	0	0	0	0	0	1	0	0	0	1	0	0	0	0	0	HIV negative	.j	Brussels	35	35-39	35-44	university degree (Bachelor, Masters, PhD)	university studies or degree	>0	>0	>0	>0	Few	out to less than half	0	neutral or positive	neutral or positive	non-steady partner	1	1	HIV test in last 12 months and test result known.			5	4-5 partners	0
NotReactive					Positive	Very positive	Very positive	One non-steady partner	0	1	0	0	0	0	0	0	0	1	0	0	0	0	0	HIV negative	.j	Brussels	21	20-24	18-24	high school or similar	high school or post secondary education (vocational school or college)					All or almost all	out to majority	neutral or positive	neutral or positive	neutral or positive	non-steady partner	1	1	HIV test in last 12 months and test result known.			0	no partner	2
NotReactive	3	5	5	0	Neither neg nor pos	Positive	Neither neg nor pos	One steady partner	0	1	0	0	0	0	0	0	0	1	0	0	0	0	0	HIV negative	.j	Brussels	28	25-29	25-34	university degree (Bachelor, Masters, PhD)	university studies or degree	>0	>0	>0	0	More than half	out to majority	neutral or positive	neutral or positive	neutral or positive	steady partner	1	1	HIV test in last 12 months and test result known.			1	1 partner	1
NotReactive			3	3	Neither neg nor pos	Neither neg nor pos	Positive	One non-steady partner	0	0	0	0	0	1	0	0	0	0	0	0	0	0	0	HIV negative	.j	Brussels	39	35-39	35-44	university degree (Bachelor, Masters, PhD)	university studies or degree			>0	>0	Less than half	out to less than half	neutral or positive	neutral or positive	neutral or positive	non-steady partner	1		other			8	6-10 partners	0
NotReactive	5	10	16	0	Neither neg nor pos	Positive	Very positive	One steady partner	1	0	0	0	0	0	0	0	0	0	0	1	0	0	0	HIV negative	.j	Brussels	32	30-34	25-34	university degree (Bachelor, Masters, PhD)	university studies or degree	>0	>0	>0	0	More than half	out to majority	neutral or positive	neutral or positive	neutral or positive	steady partner	1	1	HIV test in last 12 months and test result known.			6	6-10 partners	0
NotReactive	10	0	50	0	Positive	Positive	Very positive	One non-steady partner	1	0	0	0	0	0	0	0	0	0	0	1	0	0	0	HIV negative	.j	Brussels	50	50-54	45-54	university degree (Bachelor, Masters, PhD)	university studies or degree	>0	0	>0	0	All or almost all	out to majority	neutral or positive	neutral or positive	neutral or positive	non-steady partner	1	1	HIV test in last 12 months and test result known.			10	6-10 partners	0
NotReactive	1	9	2	0	Very positive	Very positive	Very positive	One steady partner	1	0	0	0	0	0	0	0	0	1	0	0	0	0	0	HIV negative	.j	Brussels	28	25-29	25-34	post high school education (vocational school or college)	high school or post secondary education (vocational school or college)	>0	>0	>0	0	All or almost all	out to majority	neutral or positive	neutral or positive	neutral or positive	steady partner	1	1	HIV test in last 12 months and test result known.			3	2-3 partners	0
NotReactive	0	0	0	3	Negative	Neither neg nor pos	Positive	One steady partner	0	0	0	0	0	0	0	0	0	0	0	0	0	0	0	.j	.j	Brussels	28	25-29	25-34	university degree (Bachelor, Masters, PhD)	university studies or degree	0	0	0	>0	All or almost all	out to majority	0	neutral or positive	neutral or positive	steady partner			other			7	6-10 partners	0
NotReactive	10	10	10	0	Negative	Positive	Positive	One steady partner	0	1	0	0	0	0	0	0	0	1	0	0	0	0	0	HIV negative	.j	Brussels	26	25-29	25-34	university education (below degree level)	university studies or degree	>0	>0	>0	0	All or almost all	out to majority	0	neutral or positive	neutral or positive	steady partner	1	1	HIV test in last 12 months and test result known.			2	2-3 partners	0
NotReactive	3	2	2	2	Negative	Negative	Positive	One steady partner	0	1	0	0	0	0	0	0	0	1	0	0	0	0	0	HIV negative	.j	Brussels	26	25-29	25-34	university degree (Bachelor, Masters, PhD)	university studies or degree	>0	>0	>0	>0	Less than half	out to less than half	0	0	neutral or positive	steady partner	1	1	HIV test in last 12 months and test result known.			7	6-10 partners	1
NotReactive	0	3	3	0	Neither neg nor pos	Negative	Positive	never had anal intercourse	.j	.j	.j	.j	.j	.j	.j	.j	.j	.j	.j	.j	.j	.j	.j	HIV negative	.j	Brussels	65	65+	+55	university degree (Bachelor, Masters, PhD)	university studies or degree	0	>0	>0	0	All or almost all	out to majority	neutral or positive	0	neutral or positive				HIV test in last 12 months and test result known.			2	2-3 partners
NotReactive					Very positive	Positive	Very positive	More than one partner	0	0	0	0	0	0	1	0	0	0	1	0	0	0	0	HIV negative	.j	Brussels	31	30-34	25-34	high school or similar	high school or post secondary education (vocational school or college)					All or almost all	out to majority	neutral or positive	neutral or positive	neutral or positive	more than one partner	1	1				1	1 partner	1
NotReactive	1		4		Negative	Negative	Neither neg nor pos	One steady partner	0	1	0	0	0	0	0	0	0	0	0	0	1	0	0	HIV negative	.j	Brussels	35	35-39	35-44	university degree (Bachelor, Masters, PhD)	university studies or degree	>0		>0		None	out to less than half	0	0	neutral or positive	steady partner	1	1	HIV test in last 12 months and test result known.			2	2-3 partners	0
NotReactive	0	4	4	0	Very negative	Neither neg nor pos	Positive	More than one partner	1	0	0	0	0	0	0	0	0	1	0	0	0	0	0	HIV negative	.j	Brussels	48	45-49	45-54	university education (below degree level)	university studies or degree	0	>0	>0	0	All or almost all	out to majority	0	neutral or positive	neutral or positive	more than one partner	1	1	other			0	no partner	0
Reactive					Neither neg nor pos	Very negative	Neither neg nor pos	One steady partner	0	0	0	1	0	1	0	0	0	0	1	0	0	0	0	HIV positive	1	Brussels	29	25-29	25-34	university degree (Bachelor, Masters, PhD)	university studies or degree					Few	out to less than half	neutral or positive	0	neutral or positive	steady partner	1	1	other	yes	undetectable	2	2-3 partners	5
NotReactive	0	1	3	4	Neither neg nor pos	Neither neg nor pos	Positive	One steady partner	0	1	0	0	0	0	0	0	0	1	0	0	0	0	0	HIV negative	.j	Brussels	53	50-54	45-54	university degree (Bachelor, Masters, PhD)	university studies or degree	0	>0	>0	>0	All or almost all	out to majority	neutral or positive	neutral or positive	neutral or positive	steady partner	1	1	HIV test in last 12 months and test result known.			7	6-10 partners	1
Reactive					Negative	Neither neg nor pos	Negative	One steady partner	0	1	0	0	0	0	0	0	0	1	0	0	0	0	0	HIV positive	1	Brussels	42	40-44	35-44	university degree (Bachelor, Masters, PhD)	university studies or degree					Less than half	out to less than half	0	neutral or positive	0	steady partner	1	1		yes	undetectable	12	>10 partners	3
NotReactive	15	2	5	4	Positive	Very negative	Very positive	More than one partner	1	0	0	0	0	0	0	0	0	1	0	0	0	0	0	HIV negative	.j	Brussels	49	45-49	45-54	university degree (Bachelor, Masters, PhD)	university studies or degree	>0	>0	>0	>0	All or almost all	out to majority	neutral or positive	0	neutral or positive	more than one partner	1	1	HIV test in last 12 months and test result known.			121	>10 partners	0
NotReactive	2	0	0	5	Neither neg nor pos	Negative	Neither neg nor pos	One non-steady partner	0	0	0	0	1	0	0	0	0	0	0	1	0	0	0	HIV negative	.j	Brussels	61	60-64	+55	university education (below degree level)	university studies or degree	>0	0	0	>0	Few	out to less than half	neutral or positive	0	neutral or positive	non-steady partner	1	1	other			5	4-5 partners	0
NotReactive	12	30		0	Negative	Positive	Positive	One non-steady partner	0	0	0	0	0	1	0	0	0	1	0	0	0	0	0	HIV negative	.j	Brussels	45	45-49	45-54	university education (below degree level)	university studies or degree	>0	>0		0	All or almost all	out to majority	0	neutral or positive	neutral or positive	non-steady partner	1	1	HIV test in last 12 months and test result known.			12	>10 partners	1
NotReactive	0	50	10	3	Negative	Neither neg nor pos	Neither neg nor pos	One steady partner	0	1	0	0	0	0	0	0	0	1	0	0	0	0	0	HIV negative	.j	Brussels	53	50-54	45-54	university education (below degree level)	university studies or degree	0	>0	>0	>0	Less than half	out to less than half	0	neutral or positive	neutral or positive	steady partner	1	1	HIV test in last 12 months and test result known.			5	4-5 partners	2
Reactive					Very negative			I prefer not to answer	0	0	0	1	0	0	0	0	0	0	0	0	0	0	0	I did not get the result of the test	2	Brussels	36	35-39	35-44	university degree (Bachelor, Masters, PhD)	university studies or degree					More than half	out to majority	0						other
NotReactive	20	10	10	10	Positive	Negative	Positive	One non-steady partner	0	0	0	1	0	0	0	0	0	1	0	0	0	0	0	HIV negative	.j	Brussels	29	25-29	25-34	post high school education (vocational school or college)	high school or post secondary education (vocational school or college)	>0	>0	>0	>0	More than half	out to majority	neutral or positive	0	neutral or positive	non-steady partner	1	1	other			4	4-5 partners	4
.l	7	2		3	Positive	Negative		One non-steady partner	0	0	0	0	0	0	1	0	0	1	0	0	0	0	0	HIV negative	.j	Brussels	50	50-54	45-54	university degree (Bachelor, Masters, PhD)	university studies or degree	>0	>0		>0	Few	out to less than half	neutral or positive	0		non-steady partner	1	1	other			15	>10 partners	0
NotReactive	1	3	3	12	Neither neg nor pos	Negative	Positive	One steady partner	0	1	0	0	0	0	0	0	0	1	0	0	0	0	0	HIV negative	.j	Brussels	41	40-44	35-44	university education (below degree level)	university studies or degree	>0	>0	>0	>0	Less than half	out to less than half	neutral or positive	0	neutral or positive	steady partner	1	1	other			11	>10 partners	1
NotReactive		15			Neither neg nor pos	Negative	Positive																	HIV negative	.j	Brussels	61	60-64	+55	high school or similar	high school or post secondary education (vocational school or college)		>0			Few	out to less than half	neutral or positive	0	neutral or positive				other			1	1 partner
NotReactive	1	2	1	4	Neither neg nor pos	Negative	Positive	never had anal intercourse	.j	.j	.j	.j	.j	.j	.j	.j	.j	.j	.j	.j	.j	.j	.j	HIV negative	.j	Brussels	52	50-54	45-54	university degree (Bachelor, Masters, PhD)	university studies or degree	>0	>0	>0	>0	Less than half	out to less than half	neutral or positive	0	neutral or positive				HIV test in last 12 months and test result known.			6	6-10 partners
NotReactive	10	0	0	0	Positive	Negative	Neither neg nor pos	never had anal intercourse	.j	.j	.j	.j	.j	.j	.j	.j	.j	.j	.j	.j	.j	.j	.j	.j	.j	Brussels	24	20-24	18-24	university education (below degree level)	university studies or degree	>0	0	0	0	All or almost all	out to majority	neutral or positive	0	neutral or positive				other			4	4-5 partners
NotReactive	3	15	10		Very positive	Very positive	Neither neg nor pos	One steady partner	1	0	0	0	0	0	0	0	0	0	0	0	1	0	0	HIV negative	.j	Brussels	23	20-24	18-24	post high school education (vocational school or college)	high school or post secondary education (vocational school or college)	>0	>0	>0		All or almost all	out to majority	neutral or positive	neutral or positive	neutral or positive	steady partner	1	1	other			2	2-3 partners	2
NotReactive	40	80		20	Very positive	Very positive	Very positive	One non-steady partner	0	0	0	0	0	0	1	0	0	0	0	0	0	1	0	HIV negative	.j	Brussels	53	50-54	45-54	university education (below degree level)	university studies or degree	>0	>0		>0	All or almost all	out to majority	neutral or positive	neutral or positive	neutral or positive	non-steady partner	1	1	HIV test in last 12 months and test result known.			4	4-5 partners	1
NotReactive	100	100	100	0	Negative	Very positive	Very positive	One steady partner	0	1	0	0	0	0	0	0	1	0	0	0	0	0	0	HIV negative	.j	Brussels	27	25-29	25-34	post high school education (vocational school or college)	high school or post secondary education (vocational school or college)	>0	>0	>0	0	All or almost all	out to majority	0	neutral or positive	neutral or positive	steady partner	1	1	other			6	6-10 partners	1
Reactive	0	2	0	0	Very positive	Very positive	Very positive	One non-steady partner	0	0	0	0	0	1	0	0	0	0	0	1	0	0	0	HIV positive	1	Brussels	35	35-39	35-44	high school or similar	high school or post secondary education (vocational school or college)	0	>0	0	0	All or almost all	out to majority	neutral or positive	neutral or positive	neutral or positive	non-steady partner	1	1	other	yes	undetectable	9	6-10 partners	0
NotReactive	20				Very positive	Very positive	Very positive	One non-steady partner	0	0	0	0	0	0	0	1	0	0	0	0	0	1	0	.j	.j	Brussels	34	30-34	25-34	post high school education (vocational school or college)	high school or post secondary education (vocational school or college)	>0				All or almost all	out to majority	neutral or positive	neutral or positive	neutral or positive	non-steady partner		1	other			3	2-3 partners	3
NotReactive	2	4			Neither neg nor pos	Negative	Neither neg nor pos	One non-steady partner	1	0	0	0	0	0	0	0	0	0	0	1	0	0	0			Brussels	39	35-39	35-44	university degree (Bachelor, Masters, PhD)	university studies or degree	>0	>0			More than half	out to majority	neutral or positive	0	neutral or positive	non-steady partner	1	1	HIV test in last 12 months and test result known.			5	4-5 partners	1
NotReactive	15	30	30	2	Negative	Negative	Neither neg nor pos	One steady partner	1	0	0	0	0	0	0	0	0	1	0	0	0	0	0	HIV negative	.j	Brussels	40	40-44	35-44	university degree (Bachelor, Masters, PhD)	university studies or degree	>0	>0	>0	>0	More than half	out to majority	0	0	neutral or positive	steady partner	1	1	HIV test in last 12 months and test result known.			44	>10 partners	0
Reactive																										Brussels	41	40-44	35-44	post high school education (vocational school or college)	high school or post secondary education (vocational school or college)					None	out to less than half							HIV test in last 12 months and test result known.
NotReactive	3	3	3	3	Positive	Very positive	Very positive	More than one partner	0	0	0	0	0	1	0	0	0	1	0	0	0	0	0	HIV negative	.j	Brussels	29	25-29	25-34	post high school education (vocational school or college)	high school or post secondary education (vocational school or college)	>0	>0	>0	>0	More than half	out to majority	neutral or positive	neutral or positive	neutral or positive	more than one partner	1	1	HIV test in last 12 months and test result known.			5	4-5 partners	0
NotReactive	1	1	1		Positive	Neither neg nor pos	Positive	One non-steady partner	1	0	0	0	0	0	0	0	0	0	0	0	1	0	0	HIV negative	.j	Brussels	59	55-59	+55	university education (below degree level)	university studies or degree	>0	>0	>0		More than half	out to majority	neutral or positive	neutral or positive	neutral or positive	non-steady partner	1	1	HIV test in last 12 months and test result known.			15	>10 partners	15
NotReactive	0	3	0	0	Positive	Neither neg nor pos	Positive	One steady partner	0	0	0	0	0	0	1	0	0	0	0	0	0	1	0	HIV negative	.j	Brussels	21	20-24	18-24	post high school education (vocational school or college)	high school or post secondary education (vocational school or college)	0	>0	0	0	Less than half	out to less than half	neutral or positive	neutral or positive	neutral or positive	steady partner	1	1	HIV test in last 12 months and test result known.			1	1 partner	0
Reactive	15	5	15	1	Positive	Very positive	Very positive	One non-steady partner	0	0	0	0	0	1	0	0	0	0	0	1	0	0	0	HIV negative	.j	Brussels	26	25-29	25-34	university education (below degree level)	university studies or degree	>0	>0	>0	>0	All or almost all	out to majority	neutral or positive	neutral or positive	neutral or positive	non-steady partner	1	1	HIV test in last 12 months and test result known.	jump	.j	72	>10 partners	14
Reactive					Very positive	Very positive	Very positive	One steady partner	0	0	0	0	0	0	0	1	0	0	0	0	0	0	1			Brussels	39	35-39	35-44	I prefer not to answer	.p					All or almost all	out to majority	neutral or positive	neutral or positive	neutral or positive	steady partner			HIV test in last 12 months and test result known.
NotReactive	1	1	2	5	Negative	Neither neg nor pos	Positive	One non-steady partner	0	0	0	0	0	1	0	0	0	0	0	1	0	0	0	HIV negative	.j	Brussels	49	45-49	45-54	university education (below degree level)	university studies or degree	>0	>0	>0	>0	All or almost all	out to majority	0	neutral or positive	neutral or positive	non-steady partner	1	1	other			10	6-10 partners	0
NotReactive	30	30	30	30	Neither neg nor pos	Neither neg nor pos	Neither neg nor pos	One steady partner	0	0	0	0	0	1	0	0	0	0	1	0	0	0	0	HIV negative	.j	Brussels	45	45-49	45-54	secondary school	secondary or lower	>0	>0	>0	>0	Few	out to less than half	neutral or positive	neutral or positive	neutral or positive	steady partner	1	1	HIV test in last 12 months and test result known.			2	2-3 partners	0
NotReactive	0	50	3	5	Neither neg nor pos	Neither neg nor pos	Positive	One non-steady partner	0	0	0	0	0	1	0	0	0	0	0	0	0	0	0	HIV negative	.j	Brussels	50	50-54	45-54	post high school education (vocational school or college)	high school or post secondary education (vocational school or college)	0	>0	>0	>0	All or almost all	out to majority	neutral or positive	neutral or positive	neutral or positive	non-steady partner	1		other			21	>10 partners	1
NotReactive	20	10	20	8	Neither neg nor pos	Negative	Very positive	One steady partner	1	1	0	0	0	0	0	0	0	1	0	0	0	0	0	HIV negative	.j	Brussels	33	30-34	25-34	university degree (Bachelor, Masters, PhD)	university studies or degree	>0	>0	>0	>0	All or almost all	out to majority	neutral or positive	0	neutral or positive	steady partner	1	1	HIV test in last 12 months and test result known.			102	>10 partners	2
NotReactive	1	1	0	0	Neither neg nor pos	Neither neg nor pos	Very positive	One steady partner	0	1	0	0	0	0	0	0	0	1	0	0	0	0	0	HIV negative	.j	Brussels	26	25-29	25-34	university degree (Bachelor, Masters, PhD)	university studies or degree	>0	>0	0	0	All or almost all	out to majority	neutral or positive	neutral or positive	neutral or positive	steady partner	1	1	HIV test in last 12 months and test result known.			3	2-3 partners	1
NotReactive	3	0	0	10	Neither neg nor pos	Positive	Very positive	One non-steady partner	1	0	0	0	0	0	0	0	0	1	0	0	0	0	0	HIV negative	.j	Brussels	49	45-49	45-54	university degree (Bachelor, Masters, PhD)	university studies or degree	>0	0	0	>0	Less than half	out to less than half	neutral or positive	neutral or positive	neutral or positive	non-steady partner	1	1	HIV test in last 12 months and test result known.			15	>10 partners	0
Reactive	1	1	1	0	Very positive	Very positive	Very positive	One non-steady partner	0	0	1	0	0	0	0	0	1	0	0	0	0	0	0	HIV positive	1	Brussels	32	30-34	25-34	high school or similar	high school or post secondary education (vocational school or college)	>0	>0	>0	0	All or almost all	out to majority	neutral or positive	neutral or positive	neutral or positive	non-steady partner	1	1	HIV test in last 12 months and test result known.	yes	undetectable	6	6-10 partners	3
NotReactive	10	100	300	200	Negative	Negative	Neither neg nor pos	One non-steady partner	1	1	0	0	0	0	0	0	0	1	0	0	0	0	0	HIV negative	.j	Brussels	42	40-44	35-44	university education (below degree level)	university studies or degree	>0	>0	>0	>0	All or almost all	out to majority	0	0	neutral or positive	non-steady partner	1	1	HIV test in last 12 months and test result known.			70	>10 partners	10
NotReactive		1	1	8	Neither neg nor pos	Neither neg nor pos	Very positive	One steady partner	0	0	0	0	0	1	0	0	0	0	0	0	1	0	0	HIV negative	.j	Brussels	39	35-39	35-44	post high school education (vocational school or college)	high school or post secondary education (vocational school or college)		>0	>0	>0	More than half	out to majority	neutral or positive	neutral or positive	neutral or positive	steady partner	1	1	HIV test in last 12 months and test result known.			18	>10 partners	4
NotReactive		30	30		Very positive	Very positive	Very positive	One steady partner	1	0	0	0	0	0	0	0	0	1	0	0	0	0	0	HIV negative	.j	Brussels	47	45-49	45-54	university degree (Bachelor, Masters, PhD)	university studies or degree		>0	>0		All or almost all	out to majority	neutral or positive	neutral or positive	neutral or positive	steady partner	1	1	HIV test in last 12 months and test result known.			1	1 partner	0
NotReactive	10	15	15	2	Neither neg nor pos	Positive	Very positive	One steady partner	0	1	0	0	0	0	0	0	0	1	0	0	0	0	0	HIV negative	.j	Brussels	37	35-39	35-44	university degree (Bachelor, Masters, PhD)	university studies or degree	>0	>0	>0	>0	All or almost all	out to majority	neutral or positive	neutral or positive	neutral or positive	steady partner	1	1	HIV test in last 12 months and test result known.			10	6-10 partners	0
NotReactive	1	1	1	0	Very positive	Neither neg nor pos	Very positive	One non-steady partner	0	1	0	0	0	0	0	0	0	0	0	1	0	0	0	HIV negative	.j	Brussels	26	25-29	25-34	elementary school	secondary or lower	>0	>0	>0	0	All or almost all	out to majority	neutral or positive	neutral or positive	neutral or positive	non-steady partner	1	1	HIV test in last 12 months and test result known.			12	>10 partners	10
NotReactive	8	2	8	0	Positive	Positive	Very positive	I prefer not to answer	0	0	0	0	0	0	1	0	0	0	0	1	0	0	0	.j	.j	Brussels	49	45-49	45-54	university degree (Bachelor, Masters, PhD)	university studies or degree	>0	>0	>0	0	All or almost all	out to majority	neutral or positive	neutral or positive	neutral or positive				other			1	1 partner	1
NotReactive	0	12	12	12	Neither neg nor pos	Very positive	Positive	never had anal intercourse	.j	.j	.j	.j	.j	.j	.j	.j	.j	.j	.j	.j	.j	.j	.j	HIV negative	.j	Brussels	48	45-49	45-54	post high school education (vocational school or college)	high school or post secondary education (vocational school or college)	0	>0	>0	>0	All or almost all	out to majority	neutral or positive	neutral or positive	neutral or positive				HIV test in last 12 months and test result known.			2	2-3 partners
NotReactive	3	6	6	1	Negative	Negative	Neither neg nor pos	One steady partner	0	0	0	0	0	0	0	1	0	1	0	0	0	0	0	I prefer not to answer	.j	Brussels	50	50-54	45-54	university education (below degree level)	university studies or degree	>0	>0	>0	>0	All or almost all	out to majority	0	0	neutral or positive	steady partner		1	HIV test in last 12 months and test result known.			25	>10 partners
NotReactive	1	3	6	1	Neither neg nor pos	Very positive	Very positive	One non-steady partner	1	0	0	0	0	0	0	0	0	1	0	0	0	0	0	HIV negative	.j	Brussels	38	35-39	35-44	post high school education (vocational school or college)	high school or post secondary education (vocational school or college)	>0	>0	>0	>0	All or almost all	out to majority	neutral or positive	neutral or positive	neutral or positive	non-steady partner	1	1	HIV test in last 12 months and test result known.			11	>10 partners	0
NotReactive	6	12	12	0	Neither neg nor pos	Neither neg nor pos	Very positive	One non-steady partner	0	0	0	0	0	1	0	0	0	0	0	1	0	0	0	HIV negative	.j	Brussels	29	25-29	25-34	university degree (Bachelor, Masters, PhD)	university studies or degree	>0	>0	>0	0	All or almost all	out to majority	neutral or positive	neutral or positive	neutral or positive	non-steady partner	1	1	HIV test in last 12 months and test result known.			16	>10 partners	1
NotReactive	7	30	90	2	Positive	Very positive	Very positive	One non-steady partner	0	0	1	1	1	0	0	0	0	0	0	0	1	0	0	HIV negative	.j	Brussels	30	30-34	25-34	university degree (Bachelor, Masters, PhD)	university studies or degree	>0	>0	>0	>0	More than half	out to majority	neutral or positive	neutral or positive	neutral or positive	non-steady partner	1	1	HIV test in last 12 months and test result known.			10	6-10 partners	0
NotReactive					Negative	Positive	Positive	One non-steady partner	0	1	0	0	0	0	0	0	0	1	0	0	0	0	0			Brussels	55	55-59	+55									0	neutral or positive	neutral or positive	non-steady partner	1	1	HIV test in last 12 months and test result known.			4	4-5 partners	0
Reactive	8				Neither neg nor pos	Negative	Neither neg nor pos	One steady partner	0	0	0	1	0	0	0	0	0	0	1	0	0	0	0	HIV positive	1	Brussels	47	45-49	45-54	university education (below degree level)	university studies or degree	>0				More than half	out to majority	neutral or positive	0	neutral or positive	steady partner	1	1	HIV test in last 12 months and test result known.	yes	undetectable	3	2-3 partners	3
NotReactive	2	0	5	0	Very negative	Positive	Positive	One non-steady partner	0	1	0	0	0	0	0	0	0	1	0	0	0	0	0	HIV negative	.j	Brussels	42	40-44	35-44	university degree (Bachelor, Masters, PhD)	university studies or degree	>0	0	>0	0	Few	out to less than half	0	neutral or positive	neutral or positive	non-steady partner	1	1	HIV test in last 12 months and test result known.			2	2-3 partners	2
NotReactive	10				Positive	Very positive	Very positive	One non-steady partner	0	1	0	0	0	0	0	0	0	1	0	0	0	0	0	HIV negative	.j	Brussels	37	35-39	35-44	post high school education (vocational school or college)	high school or post secondary education (vocational school or college)	>0				All or almost all	out to majority	neutral or positive	neutral or positive	neutral or positive	non-steady partner	1	1	HIV test in last 12 months and test result known.			22	>10 partners	22
NotReactive	30	40	30	0	Very positive	Very positive	Very positive	One non-steady partner	0	0	0	0	0	0	0	1	0	0	0	0	0	0	1	I prefer not to answer	.j	Brussels	26	25-29	25-34	elementary school	secondary or lower	>0	>0	>0	0	All or almost all	out to majority	neutral or positive	neutral or positive	neutral or positive	non-steady partner			HIV test in last 12 months and test result known.			5	4-5 partners	0
NotReactive	1	5	5	0	Neither neg nor pos			More than one partner	0	0	0	0	0	0	0	0	0	0	0	0	0	0	0	HIV negative	.j	Brussels	53	50-54	45-54	university degree (Bachelor, Masters, PhD)	university studies or degree	>0	>0	>0	0	All or almost all	out to majority	neutral or positive			more than one partner			HIV test in last 12 months and test result known.			21	>10 partners	7
NotReactive	0	10	10	0	Neither neg nor pos	Neither neg nor pos	Positive	One steady partner	0	0	0	0	0	0	0	0	0	0	0	1	0	0	0	HIV negative	.j	Brussels	45	45-49	45-54	high school or similar	high school or post secondary education (vocational school or college)	0	>0	>0	0	All or almost all	out to majority	neutral or positive	neutral or positive	neutral or positive	steady partner		1	other			1	1 partner	0
NotReactive	0	2	10	2	Negative	Neither neg nor pos	Positive	One non-steady partner	0	0	0	0	0	0	1	0	0	1	0	0	0	0	0	HIV negative	.j	Brussels	33	30-34	25-34	university degree (Bachelor, Masters, PhD)	university studies or degree	0	>0	>0	>0	All or almost all	out to majority	0	neutral or positive	neutral or positive	non-steady partner	1	1	other			1	1 partner	1
NotReactive	0	3	0	6	Very positive	Very positive	Very positive	More than one partner	0	1	0	0	0	0	0	0	0	1	0	0	0	0	0	HIV negative	.j	Brussels	33	30-34	25-34	university degree (Bachelor, Masters, PhD)	university studies or degree	0	>0	0	>0	All or almost all	out to majority	neutral or positive	neutral or positive	neutral or positive	more than one partner	1	1	HIV test in last 12 months and test result known.			31	>10 partners	0
NotReactive	10	2		3	Very positive	Very positive	Very positive	One steady partner	0	0	0	1	0	1	0	0	0	0	0	1	0	0	0	HIV negative	.j	Brussels	31	30-34	25-34	university degree (Bachelor, Masters, PhD)	university studies or degree	>0	>0		>0	All or almost all	out to majority	neutral or positive	neutral or positive	neutral or positive	steady partner	1	1	HIV test in last 12 months and test result known.			21	>10 partners	1
NotReactive	0	0	90	4	Neither neg nor pos	Neither neg nor pos	Positive	One steady partner	0	1	0	0	0	0	0	0	0	1	0	0	0	0	0	I did not get the result of the test	.j	Brussels	46	45-49	45-54	university education (below degree level)	university studies or degree	0	0	>0	>0	Few	out to less than half	neutral or positive	neutral or positive	neutral or positive	steady partner	1	1	other			5	4-5 partners	1
NotReactive	8	5	10	8				I prefer not to answer	0	0	0	0	0	0	0	1	0	0	0	0	0	0	1	HIV negative	.j	Brussels	30	30-34	25-34	university degree (Bachelor, Masters, PhD)	university studies or degree	>0	>0	>0	>0	Few	out to less than half							other					0
NotReactive	0	30		1	Positive	Positive	Positive	More than one partner	0	0	0	0	0	1	0	0	1	0	0	0	0	0	0	HIV negative	.j	Brussels	40	40-44	35-44	high school or similar	high school or post secondary education (vocational school or college)	0	>0		>0	All or almost all	out to majority	neutral or positive	neutral or positive	neutral or positive	more than one partner	1	1	HIV test in last 12 months and test result known.			11	>10 partners	0
NotReactive	300		600	50	Very negative	Positive	Positive	One steady partner	0	0	0	1	0	0	0	0	0	1	0	0	0	0	0	HIV negative	.j	Brussels	23	20-24	18-24	high school or similar	high school or post secondary education (vocational school or college)	>0		>0	>0	All or almost all	out to majority	0	neutral or positive	neutral or positive	steady partner	1	1	HIV test in last 12 months and test result known.			3	2-3 partners	3
NotReactive	12	0	0	0	Neither neg nor pos	Positive	Very positive	One non-steady partner	1	0	0	0	0	0	0	0	0	0	0	1	0	0	0	HIV negative	.j	Brussels	46	45-49	45-54	university education (below degree level)	university studies or degree	>0	0	0	0	All or almost all	out to majority	neutral or positive	neutral or positive	neutral or positive	non-steady partner	1	1	HIV test in last 12 months and test result known.			1	1 partner	0
NotReactive	10	10	10	10	Neither neg nor pos	Neither neg nor pos	Neither neg nor pos	One steady partner	1	0	0	0	0	0	0	0	0	0	0	0	0	0	1	HIV negative	.j	Brussels	39	35-39	35-44	post high school education (vocational school or college)	high school or post secondary education (vocational school or college)	>0	>0	>0	>0	Few	out to less than half	neutral or positive	neutral or positive	neutral or positive	steady partner	1		other			10	6-10 partners	10
NotReactive	100	50	50	100	Negative	Very negative	Neither neg nor pos																			Brussels	34	30-34	25-34	university education (below degree level)	university studies or degree	>0	>0	>0	>0	Few	out to less than half	0	0	neutral or positive				HIV test in last 12 months and test result known.			20	>10 partners	0
NotReactive	10	11	13	0	Very positive	Negative	Very positive	One steady partner	1	0	0	0	0	0	0	0	0	1	0	0	0	0	0	HIV negative	.j	Brussels	28	25-29	25-34	university degree (Bachelor, Masters, PhD)	university studies or degree	>0	>0	>0	0	All or almost all	out to majority	neutral or positive	0	neutral or positive	steady partner	1	1	HIV test in last 12 months and test result known.			1	1 partner	1
NotReactive	14	4	15	12	Neither neg nor pos	Neither neg nor pos	Positive	More than one partner	0	1	0	0	0	0	0	0	0	0	0	1	0	0	0	HIV negative	.j	Brussels	42	40-44	35-44	university education (below degree level)	university studies or degree	>0	>0	>0	>0	All or almost all	out to majority	neutral or positive	neutral or positive	neutral or positive	more than one partner	1	1	other			61	>10 partners	0
NotReactive	12	10	10	3	Positive	Neither neg nor pos	Negative	One non-steady partner	1	1	0	0	0	0	0	0	0	1	0	0	0	0	0	HIV negative	.j	Brussels	48	45-49	45-54	university degree (Bachelor, Masters, PhD)	university studies or degree	>0	>0	>0	>0	All or almost all	out to majority	neutral or positive	neutral or positive	0	non-steady partner	1	1	HIV test in last 12 months and test result known.			8	6-10 partners	0
NotReactive	2	15	50	3	Positive	Very positive	Positive	One steady partner	0	1	0	0	0	0	0	0	0	1	0	0	0	0	0	HIV negative	.j	Brussels	37	35-39	35-44	university degree (Bachelor, Masters, PhD)	university studies or degree	>0	>0	>0	>0	All or almost all	out to majority	neutral or positive	neutral or positive	neutral or positive	steady partner	1	1	other			4	4-5 partners	1
NotReactive	10	2	9	0	Positive	Negative	Very positive	One non-steady partner	1	0	0	0	0	0	0	0	0	0	0	1	0	0	0	.j	.j	Brussels	27	25-29	25-34	university education (below degree level)	university studies or degree	>0	>0	>0	0	All or almost all	out to majority	neutral or positive	0	neutral or positive	non-steady partner	1	1	other			4	4-5 partners	0
NotReactive	0	3	0	0	Very positive	Very positive	Very positive	One steady partner	0	1	0	0	0	0	0	0	1	0	0	0	0	0	0	.j	.j	Brussels	59	55-59	+55	university degree (Bachelor, Masters, PhD)	university studies or degree	0	>0	0	0	All or almost all	out to majority	neutral or positive	neutral or positive	neutral or positive	steady partner	1	1	other			1	1 partner	1
Reactive	4	2	2	2	Very positive	Very positive	Very positive	More than one partner	0	0	0	1	0	0	0	0	0	0	0	1	0	0	0	HIV positive	1	Brussels	32	30-34	25-34	university education (below degree level)	university studies or degree	>0	>0	>0	>0	All or almost all	out to majority	neutral or positive	neutral or positive	neutral or positive	more than one partner	1	1		yes	undetectable	19	>10 partners	19
NotReactive	0	70	70	0	Positive	Positive	Positive	One steady partner	0	1	0	0	0	0	0	0	0	1	0	0	0	0	0	HIV negative	.j	Brussels	37	35-39	35-44	post high school education (vocational school or college)	high school or post secondary education (vocational school or college)	0	>0	>0	0	All or almost all	out to majority	neutral or positive	neutral or positive	neutral or positive	steady partner	1	1	other			2	2-3 partners	1
.l	1	1	1	1	Very negative	Very negative	Very negative	One steady partner	1	0	0	0	0	0	0	0	0	1	0	0	0	0	0	HIV negative	.j	Brussels	43	40-44	35-44	university degree (Bachelor, Masters, PhD)	university studies or degree	>0	>0	>0	>0	None	out to less than half	0	0	0	steady partner	1	1	HIV test in last 12 months and test result known.
NotReactive			50		Neither neg nor pos	Positive	Positive										0	1	0	0	0	0	0	HIV negative	.j	Brussels	62	60-64	+55	high school or similar	high school or post secondary education (vocational school or college)			>0		All or almost all	out to majority	neutral or positive	neutral or positive	neutral or positive				other			0	no partner	0
NotReactive	1	1	1		Positive	Positive	Positive	One non-steady partner	0	0	0	0	0	1	0	0	0	0	0	1	0	0	0	.j	.j	Brussels	35	35-39	35-44	university education (below degree level)	university studies or degree	>0	>0	>0		Few	out to less than half	neutral or positive	neutral or positive	neutral or positive	non-steady partner	1	1	other			2	2-3 partners	0
NotReactive	5	90	90	2	Negative	Positive	Positive	One non-steady partner	1	0	0	0	0	0	0	0	1	0	0	0	0	0	0	HIV negative	.j	Brussels	41	40-44	35-44	university degree (Bachelor, Masters, PhD)	university studies or degree	>0	>0	>0	>0	All or almost all	out to majority	0	neutral or positive	neutral or positive	non-steady partner	1	1	HIV test in last 12 months and test result known.			10	6-10 partners	0
Reactive	3	0	0	0	Very positive	Very positive	Very positive	One non-steady partner	0	0	0	0	1	0	0	0	0	1	0	0	0	0	0	I did not get the result of the test	.j	Brussels	30	30-34	25-34	high school or similar	high school or post secondary education (vocational school or college)	>0	0	0	0	All or almost all	out to majority	neutral or positive	neutral or positive	neutral or positive	non-steady partner	1	1	other	jump	.j	28	>10 partners	5
Reactive	0	0	0	3	Positive	Neither neg nor pos	Very positive	One steady partner	0	1	0	0	0	0	0	0	0	1	0	0	0	0	0	HIV negative	.j	Brussels	34	30-34	25-34	university education (below degree level)	university studies or degree	0	0	0	>0	All or almost all	out to majority	neutral or positive	neutral or positive	neutral or positive	steady partner	1	1	other	jump	.j	1	1 partner	1
NotReactive	5	4	2	3	Neither neg nor pos	Positive	Positive	One non-steady partner	0	0	0	0	0	1	0	0	1	0	0	0	0	0	0	HIV negative	.j	Brussels	42	40-44	35-44	university education (below degree level)	university studies or degree	>0	>0	>0	>0	Less than half	out to less than half	neutral or positive	neutral or positive	neutral or positive	non-steady partner	1	1	other			20	>10 partners	0
NotReactive			24	3	Negative			One steady partner	0	0	0	0	0	0	0	1	0	0	0	0	0	0	1	I prefer not to answer	.j	Brussels	28	25-29	25-34	secondary school	secondary or lower			>0	>0	Less than half	out to less than half	0			steady partner			HIV test in last 12 months and test result known.
NotReactive	12	8	8	0	Positive	Very positive	Very positive	One non-steady partner	0	1	0	0	0	0	0	0	0	1	0	0	0	0	0	HIV negative	.j	Brussels	22	20-24	18-24	post high school education (vocational school or college)	high school or post secondary education (vocational school or college)	>0	>0	>0	0	All or almost all	out to majority	neutral or positive	neutral or positive	neutral or positive	non-steady partner	1	1	other			20	>10 partners	10
NotReactive	3	15	5	0	Neither neg nor pos	Neither neg nor pos	Positive	One steady partner	1	1	0	0	0	0	0	0	0	0	0	1	0	0	0	HIV negative	.j	Brussels	37	35-39	35-44	high school or similar	high school or post secondary education (vocational school or college)	>0	>0	>0	0	All or almost all	out to majority	neutral or positive	neutral or positive	neutral or positive	steady partner	1	1	HIV test in last 12 months and test result known.			4	4-5 partners	1
NotReactive	5	0	1	0	Neither neg nor pos	Very positive	Positive	One steady partner	1	1	0	0	0	0	0	0	1	0	0	0	0	0	0			Brussels	24	20-24	18-24	university education (below degree level)	university studies or degree	>0	0	>0	0	All or almost all	out to majority	neutral or positive	neutral or positive	neutral or positive	steady partner	1	1	HIV test in last 12 months and test result known.			2	2-3 partners	2
NotReactive	3	10	1	12	Neither neg nor pos	Positive	Positive	One non-steady partner	0	0	0	0	0	1	0	0	0	0	0	1	0	0	0	HIV negative	.j	Brussels	48	45-49	45-54	university degree (Bachelor, Masters, PhD)	university studies or degree	>0	>0	>0	>0	More than half	out to majority	neutral or positive	neutral or positive	neutral or positive	non-steady partner	1	1	HIV test in last 12 months and test result known.			21	>10 partners	1
NotReactive	10	10	10	0	Very positive	Positive	Very positive	One non-steady partner	0	0	0	0	0	0	1	0	0	0	0	0	0	1	0	HIV negative	.j	Brussels	38	35-39	35-44	post high school education (vocational school or college)	high school or post secondary education (vocational school or college)	>0	>0	>0	0	All or almost all	out to majority	neutral or positive	neutral or positive	neutral or positive	non-steady partner	1	1	HIV test in last 12 months and test result known.			6	6-10 partners	0
NotReactive	9	0	10	0	Positive	Positive	Very positive	One non-steady partner	1	0	0	0	0	0	0	0	0	1	0	0	0	0	0	HIV negative	.j	Brussels	18	18-19	18-24	post high school education (vocational school or college)	high school or post secondary education (vocational school or college)	>0	0	>0	0	All or almost all	out to majority	neutral or positive	neutral or positive	neutral or positive	non-steady partner	1	1	other			13	>10 partners	0
NotReactive	6	10	15	0	Negative	Positive	Neither neg nor pos	One non-steady partner	0	0	0	0	0	0	0	1	0	0	0	0	0	1	0	.j	.j	Brussels	20	20-24	18-24	high school or similar	high school or post secondary education (vocational school or college)	>0	>0	>0	0	All or almost all	out to majority	0	neutral or positive	neutral or positive	non-steady partner		1	HIV test in last 12 months and test result known.			10	6-10 partners	0
.l	2	0	0	2	Positive	Very positive	Positive	One steady partner	0	0	0	0	0	1	0	0	0	0	0	1	0	0	0	HIV negative	.j	Brussels	39	35-39	35-44	university degree (Bachelor, Masters, PhD)	university studies or degree	>0	0	0	>0	All or almost all	out to majority	neutral or positive	neutral or positive	neutral or positive	steady partner	1	1	HIV test in last 12 months and test result known.			20	>10 partners	0
NotReactive	4	2		3	Negative	Positive	Neither neg nor pos	One steady partner	0	0	0	0	1	0	0	0	1	0	0	0	0	0	0	.j	.j	Brussels	24	20-24	18-24	post high school education (vocational school or college)	high school or post secondary education (vocational school or college)	>0	>0		>0	All or almost all	out to majority	0	neutral or positive	neutral or positive	steady partner	1	1	other			3	2-3 partners	2
NotReactive					Very negative	Very negative	Very negative	One steady partner	0	1	0	0	0	0	0	0	0	1	0	0	0	0	0	HIV negative	.j	Brussels	32	30-34	25-34									0	0	0	steady partner	1	1	HIV test in last 12 months and test result known.			21	>10 partners	2
NotReactive	15	15	20	1	Very positive	Very positive	Very positive	One non-steady partner	1	0	0	0	0	0	0	0	0	0	0	1	0	0	0	HIV negative	.j	Brussels	27	25-29	25-34	post high school education (vocational school or college)	high school or post secondary education (vocational school or college)	>0	>0	>0	>0	All or almost all	out to majority	neutral or positive	neutral or positive	neutral or positive	non-steady partner	1	1	HIV test in last 12 months and test result known.			11	>10 partners	1
NotReactive	2	1	2	0	Neither neg nor pos	Neither neg nor pos	Neither neg nor pos	never had anal intercourse	.j	.j	.j	.j	.j	.j	.j	.j	.j	.j	.j	.j	.j	.j	.j	.j	.j	Brussels	28	25-29	25-34	university education (below degree level)	university studies or degree	>0	>0	>0	0		.p	neutral or positive	neutral or positive	neutral or positive				other			2	2-3 partners
NotReactive					Positive	Very positive	Very positive	One steady partner	0	0	0	0	0	1	0	0	0	0	0	1	0	0	0	HIV negative	.j	Brussels	35	35-39	35-44									neutral or positive	neutral or positive	neutral or positive	steady partner	1	1	HIV test in last 12 months and test result known.			4	4-5 partners	4
NotReactive	1	3	2		Positive	Positive	Positive	More than one partner	1	0	0	0	0	0	0	0	0	1	0	0	0	0	0	HIV negative	.j	Brussels	36	35-39	35-44	university degree (Bachelor, Masters, PhD)	university studies or degree	>0	>0	>0		Few	out to less than half	neutral or positive	neutral or positive	neutral or positive	more than one partner	1	1	other			6	6-10 partners	3
NotReactive	10	10	10	2	Very positive	Very positive	Very positive	One steady partner	0	1	0	0	0	0	0	0	0	1	0	0	0	0	0	HIV negative	.j	Brussels	25	25-29	25-34	post high school education (vocational school or college)	high school or post secondary education (vocational school or college)	>0	>0	>0	>0	All or almost all	out to majority	neutral or positive	neutral or positive	neutral or positive	steady partner	1	1	HIV test in last 12 months and test result known.			1	1 partner	1
NotReactive	7	7	2	1	Negative	Neither neg nor pos	Positive	More than one partner	1	1	0	0	0	0	0	0	0	0	0	1	0	0	0	HIV negative	.j	Brussels	53	50-54	45-54	university education (below degree level)	university studies or degree	>0	>0	>0	>0	Less than half	out to less than half	0	neutral or positive	neutral or positive	more than one partner	1	1	other			17	>10 partners	0
.l					Very negative	Very negative	Very negative	I prefer not to answer									0	0	0	0	1	0	0	HIV negative	.j	Brussels	37	35-39	35-44	elementary school	secondary or lower					Few	out to less than half	0	0	0				HIV test in last 12 months and test result known.			2	2-3 partners
NotReactive	15		15	4	Negative	Negative	Positive	One non-steady partner	1	0	0	0	0	0	0	0	0	0	0	1	0	0	0	HIV negative	.j	Brussels	42	40-44	35-44	university degree (Bachelor, Masters, PhD)	university studies or degree	>0		>0	>0	All or almost all	out to majority	0	0	neutral or positive	non-steady partner	1	1	HIV test in last 12 months and test result known.			100	>10 partners	3
NotReactive	3	2		1		Positive	Neither neg nor pos	One non-steady partner	1	0	0	0	0	0	0	0	0	1	0	0	0	0	0	HIV negative	.j	Brussels	26	25-29	25-34	university education (below degree level)	university studies or degree	>0	>0		>0	Few	out to less than half		neutral or positive	neutral or positive	non-steady partner	1	1	HIV test in last 12 months and test result known.			1	1 partner	1
NotReactive	2	4	4	2	Neither neg nor pos	Negative	Negative	One steady partner	1	0	0	0	0	0	0	0	0	0	0	0	0	0	1	.j	.j	Brussels	58	55-59	+55	university education (below degree level)	university studies or degree	>0	>0	>0	>0	Few	out to less than half	neutral or positive	0	0	steady partner	1		other			8	6-10 partners	2
NotReactive			1				Negative	never had anal intercourse	.j	.j	.j	.j	.j	.j	.j	.j	.j	.j	.j	.j	.j	.j	.j	.j	.j	Brussels	42	40-44	35-44	high school or similar	high school or post secondary education (vocational school or college)			>0		None	out to less than half			0				other			0	no partner
NotReactive	2	3	2	2	Neither neg nor pos	Positive	Positive	One steady partner	1	0	0	0	0	0	0	0	0	1	0	0	0	0	0	HIV negative	.j	Brussels	39	35-39	35-44	university degree (Bachelor, Masters, PhD)	university studies or degree	>0	>0	>0	>0	All or almost all	out to majority	neutral or positive	neutral or positive	neutral or positive	steady partner	1	1	other			2	2-3 partners	1
NotReactive	10	0	20	1	Very positive	Very positive	Very positive	One steady partner	0	1	0	0	0	0	0	0	0	0	0	1	0	0	0	HIV negative	.j	Brussels	35	35-39	35-44	university education (below degree level)	university studies or degree	>0	0	>0	>0	All or almost all	out to majority	neutral or positive	neutral or positive	neutral or positive	steady partner	1	1	HIV test in last 12 months and test result known.			21	>10 partners	1
NotReactive	3	10		0	Neither neg nor pos	Positive	Positive	One steady partner	0	1	0	0	0	0	0	0	0	1	0	0	0	0	0	HIV negative	.j	Brussels	35	35-39	35-44	university degree (Bachelor, Masters, PhD)	university studies or degree	>0	>0		0	All or almost all	out to majority	neutral or positive	neutral or positive	neutral or positive	steady partner	1	1	HIV test in last 12 months and test result known.			6	6-10 partners	1
Reactive	8	0	0	0	Negative	Neither neg nor pos	Positive	never had anal intercourse	.j	.j	.j	.j	.j	.j	.j	.j	.j	.j	.j	.j	.j	.j	.j	HIV positive	1	Brussels	45	45-49	45-54	post high school education (vocational school or college)	high school or post secondary education (vocational school or college)	>0	0	0	0	Less than half	out to less than half	0	neutral or positive	neutral or positive					yes	detectable	1	1 partner
NotReactive					Negative	Very negative	Neither neg nor pos	One steady partner	0	0	1	0	0	0	0	0	0	1	0	0	0	0	0	HIV negative	.j	Brussels	35	35-39	35-44	university degree (Bachelor, Masters, PhD)	university studies or degree					Less than half	out to less than half	0	0	neutral or positive	steady partner	1	1	HIV test in last 12 months and test result known.			50	>10 partners	2
NotReactive	9	9	9	0	Very positive	Very positive	Positive	One steady partner	0	1	0	0	0	0	0	0	0	1	0	0	0	0	0	HIV negative	.j	Brussels	22	20-24	18-24	post high school education (vocational school or college)	high school or post secondary education (vocational school or college)	>0	>0	>0	0	All or almost all	out to majority	neutral or positive	neutral or positive	neutral or positive	steady partner	1	1	HIV test in last 12 months and test result known.			1	1 partner	1
NotReactive	4	20	20	0	Neither neg nor pos	Positive	Very positive	One non-steady partner	1	0	0	0	0	0	0	0	0	0	0	1	0	0	0	HIV negative	.j	Brussels	36	35-39	35-44	university degree (Bachelor, Masters, PhD)	university studies or degree	>0	>0	>0	0	More than half	out to majority	neutral or positive	neutral or positive	neutral or positive	non-steady partner	1	1	HIV test in last 12 months and test result known.			12	>10 partners	0
NotReactive	3	0	0	0	Neither neg nor pos	Negative	Very positive	One steady partner	1	0	0	0	0	0	0	0	0	1	0	0	0	0	0			Brussels	19	18-19	18-24	post high school education (vocational school or college)	high school or post secondary education (vocational school or college)	>0	0	0	0	All or almost all	out to majority	neutral or positive	0	neutral or positive	steady partner	1	1	other			2	2-3 partners	2
NotReactive	3	2			Negative		Very positive	One non-steady partner	1	0	0	0	0	0	0	0	0	0	0	0	0	0	0			Brussels	37	35-39	35-44	high school or similar	high school or post secondary education (vocational school or college)	>0	>0			Few	out to less than half	0		neutral or positive	non-steady partner	1		other			2	2-3 partners	2
.l	6	50	0	0	Positive	Positive	Positive	One non-steady partner	1	0	0	0	0	0	0	0	0	1	0	0	0	0	0	HIV negative	.j	Brussels	52	50-54	45-54	high school or similar	high school or post secondary education (vocational school or college)	>0	>0	0	0	All or almost all	out to majority	neutral or positive	neutral or positive	neutral or positive	non-steady partner	1	1	HIV test in last 12 months and test result known.			15	>10 partners	2
NotReactive	1	2	2	0	Positive	Positive	Very positive	One steady partner	0	1	0	0	0	0	0	0	0	1	0	0	0	0	0	HIV negative	.j	Brussels	45	45-49	45-54	university education (below degree level)	university studies or degree	>0	>0	>0	0	All or almost all	out to majority	neutral or positive	neutral or positive	neutral or positive	steady partner	1	1	other			2	2-3 partners	2
NotReactive	0	0	1	0	Positive	Positive	Very positive	One non-steady partner	0	1	0	0	0	0	0	0	0	1	0	0	0	0	0	HIV negative	.j	Brussels	40	40-44	35-44	university degree (Bachelor, Masters, PhD)	university studies or degree	0	0	>0	0	All or almost all	out to majority	neutral or positive	neutral or positive	neutral or positive	non-steady partner	1	1	HIV test in last 12 months and test result known.			5	4-5 partners	0
NotReactive	10	0	5	0	Positive	Very positive	Very positive	One non-steady partner	0	1	0	0	0	0	0	0	0	1	0	0	0	0	0	.j	.j	Brussels	18	18-19	18-24	post high school education (vocational school or college)	high school or post secondary education (vocational school or college)	>0	0	>0	0	All or almost all	out to majority	neutral or positive	neutral or positive	neutral or positive	non-steady partner	1	1	other			6	6-10 partners	1
NotReactive	80	10	80	3	Very negative	Very positive	Very negative	One non-steady partner	0	0	0	0	0	0	1	1	1	0	0	0	0	0	0	HIV negative	.j	Brussels	25	25-29	25-34	university education (below degree level)	university studies or degree	>0	>0	>0	>0	None	out to less than half	0	neutral or positive	0	non-steady partner	1	1	other			4	4-5 partners
NotReactive	12	2		3	Very positive	Positive	Positive	One steady partner	0	1	0	0	0	0	0	0	0	1	0	0	0	0	0	HIV negative	.j	Brussels	42	40-44	35-44	university degree (Bachelor, Masters, PhD)	university studies or degree	>0	>0		>0	All or almost all	out to majority	neutral or positive	neutral or positive	neutral or positive	steady partner	1	1	HIV test in last 12 months and test result known.			1	1 partner	1
NotReactive	1	10	10	0	Neither neg nor pos	Negative	Neither neg nor pos	One non-steady partner	0	1	0	0	0	0	0	0	0	0	0	0	0	1	0	HIV negative	.j	Brussels	51	50-54	45-54	university degree (Bachelor, Masters, PhD)	university studies or degree	>0	>0	>0	0	None	out to less than half	neutral or positive	0	neutral or positive	non-steady partner	1	1	other			0	no partner	0
.l	12	0	20	3	Very positive	Neither neg nor pos	Very positive	One steady partner	0	1	0	0	0	0	0	0	0	1	0	0	0	0	0	HIV negative	.j	Brussels	28	25-29	25-34	post high school education (vocational school or college)	high school or post secondary education (vocational school or college)	>0	0	>0	>0	All or almost all	out to majority	neutral or positive	neutral or positive	neutral or positive	steady partner	1	1	other			17	>10 partners	3
Reactive	12	1	1	10	Positive	Very positive	Very positive	More than one partner	0	0	0	1	0	0	0	0	0	0	1	0	0	0	0	HIV positive	1	Brussels	44	40-44	35-44	post high school education (vocational school or college)	high school or post secondary education (vocational school or college)	>0	>0	>0	>0	All or almost all	out to majority	neutral or positive	neutral or positive	neutral or positive	more than one partner	1	1		yes	undetectable	201	>10 partners	201
NotReactive	5	20	20	0	Negative	Positive	Very positive	One steady partner	0	1	0	0	0	0	0	0	0	1	0	0	0	0	0	HIV negative	.j	Brussels	33	30-34	25-34	university degree (Bachelor, Masters, PhD)	university studies or degree	>0	>0	>0	0	More than half	out to majority	0	neutral or positive	neutral or positive	steady partner	1	1	other			1	1 partner	1
Reactive	10		10		Negative	Very positive	Positive	One steady partner	0	0	0	0	0	1	0	0	0	0	1	0	0	0	0	HIV positive	1	Brussels	38	35-39	35-44	university education (below degree level)	university studies or degree	>0		>0		All or almost all	out to majority	0	neutral or positive	neutral or positive	steady partner	1	1	HIV test in last 12 months and test result known.	yes	detectable	2	2-3 partners	2
NotReactive	0	2	2	3	Positive	Very positive	Very positive	One non-steady partner	1	0	0	0	0	1	0	0	0	0	0	1	0	0	0	HIV negative	.j	Brussels	47	45-49	45-54	high school or similar	high school or post secondary education (vocational school or college)	0	>0	>0	>0	All or almost all	out to majority	neutral or positive	neutral or positive	neutral or positive	non-steady partner	1	1	HIV test in last 12 months and test result known.			13	>10 partners	0
NotReactive	4	2	20	0	Positive	Neither neg nor pos	Very positive	One steady partner	0	0	0	0	1	0	0	0	1	0	0	0	0	0	0	HIV negative	.j	Brussels	20	20-24	18-24	high school or similar	high school or post secondary education (vocational school or college)	>0	>0	>0	0	All or almost all	out to majority	neutral or positive	neutral or positive	neutral or positive	steady partner	1	1	HIV test in last 12 months and test result known.			8	6-10 partners	3
NotReactive	10		93		Positive	Very positive	Very positive	One non-steady partner	1	0	0	0	0	0	0	0	0	0	0	0	0	0	0	HIV negative	.j	Brussels	23	20-24	18-24	university degree (Bachelor, Masters, PhD)	university studies or degree	>0		>0		All or almost all	out to majority	neutral or positive	neutral or positive	neutral or positive	non-steady partner	1		HIV test in last 12 months and test result known.			3	2-3 partners	1
NotReactive					Neither neg nor pos	Negative	Positive	One steady partner	0	0	0	0	0	0	0	0	1	0	0	0	0	0	0	HIV negative	.j	Brussels	28	25-29	25-34	university education (below degree level)	university studies or degree					All or almost all	out to majority	neutral or positive	0	neutral or positive	steady partner		1	HIV test in last 12 months and test result known.			1	1 partner	1
Reactive	5	50		12	Very positive	Neither neg nor pos	Very positive	One non-steady partner	0	0	0	0	0	1	0	0	0	0	0	1	0	0	0	HIV positive	1	Brussels	53	50-54	45-54	university degree (Bachelor, Masters, PhD)	university studies or degree	>0	>0		>0	All or almost all	out to majority	neutral or positive	neutral or positive	neutral or positive	non-steady partner	1	1	HIV test in last 12 months and test result known.	yes	undetectable	51	>10 partners	31
NotReactive	0	0	0	3	Negative	Positive	Very positive	One steady partner	1	0	0	0	0	1	0	0	0	0	0	1	0	0	0	HIV negative	.j	Brussels	27	25-29	25-34	university education (below degree level)	university studies or degree	0	0	0	>0	All or almost all	out to majority	0	neutral or positive	neutral or positive	steady partner	1	1	HIV test in last 12 months and test result known.			15	>10 partners	0
NotReactive	2	1	3	12	Very positive	Very positive	Very positive	One non-steady partner	1	0	0	0	0	0	0	0	0	1	0	0	0	0	0	HIV negative	.j	Brussels	46	45-49	45-54	high school or similar	high school or post secondary education (vocational school or college)	>0	>0	>0	>0	All or almost all	out to majority	neutral or positive	neutral or positive	neutral or positive	non-steady partner	1	1	HIV test in last 12 months and test result known.			3	2-3 partners	1
NotReactive	1	1	1		Positive	Negative	Positive	One steady partner	0	1	0	0	0	0	0	0	0	1	0	0	0	0	0	HIV negative	.j	Brussels	37	35-39	35-44	university degree (Bachelor, Masters, PhD)	university studies or degree	>0	>0	>0		All or almost all	out to majority	neutral or positive	0	neutral or positive	steady partner	1	1	other			2	2-3 partners	1
NotReactive	0	90	90	15	Positive	Negative	Positive	One steady partner	0	0	0	0	0	1	0	0	0	0	0	1	0	0	0	HIV negative	.j	Brussels	50	50-54	45-54	post high school education (vocational school or college)	high school or post secondary education (vocational school or college)	0	>0	>0	>0	All or almost all	out to majority	neutral or positive	0	neutral or positive	steady partner	1	1	other			174	>10 partners	59
Reactive	24	9			Neither neg nor pos	Positive	Positive	One non-steady partner	0	1	0	0	0	0	0	0	0	0	0	1	0	0	0	HIV positive	1	Brussels	52	50-54	45-54	university education (below degree level)	university studies or degree	>0	>0			All or almost all	out to majority	neutral or positive	neutral or positive	neutral or positive	non-steady partner	1	1	HIV test in last 12 months and test result known.	yes	undetectable	48	>10 partners	18
NotReactive	0	4	4	2	Positive	Positive	Positive	One non-steady partner	1	0	0	0	0	0	0	0	0	0	0	0	0	1	0	HIV negative	.j	Brussels	52	50-54	45-54	university degree (Bachelor, Masters, PhD)	university studies or degree	0	>0	>0	>0	All or almost all	out to majority	neutral or positive	neutral or positive	neutral or positive	non-steady partner	1	1	HIV test in last 12 months and test result known.			2	2-3 partners	1
NotReactive	0	0	40	0	Positive	Very positive	Very positive	One steady partner	0	1	0	0	0	0	0	0	0	1	0	0	0	0	0	HIV negative	.j	Brussels	46	45-49	45-54	university degree (Bachelor, Masters, PhD)	university studies or degree	0	0	>0	0	All or almost all	out to majority	neutral or positive	neutral or positive	neutral or positive	steady partner	1	1	HIV test in last 12 months and test result known.			2	2-3 partners	2
NotReactive	3		20	30	Positive	Neither neg nor pos	Positive	never had anal intercourse	.j	.j	.j	.j	.j	.j	.j	.j	.j	.j	.j	.j	.j	.j	.j	HIV negative	.j	Brussels	51	50-54	45-54	university degree (Bachelor, Masters, PhD)	university studies or degree	>0		>0	>0	All or almost all	out to majority	neutral or positive	neutral or positive	neutral or positive				HIV test in last 12 months and test result known.			5	4-5 partners
NotReactive	1	2	10	10	Very positive	Very positive	Very positive	One steady partner	0	0	0	0	0	0	0	0	0	0	0	0	0	0	0	HIV negative	.j	Brussels	46	45-49	45-54	post high school education (vocational school or college)	high school or post secondary education (vocational school or college)	>0	>0	>0	>0	All or almost all	out to majority	neutral or positive	neutral or positive	neutral or positive	steady partner			other			4	4-5 partners	0
NotReactive			24	34	Negative	Neither neg nor pos	Neither neg nor pos	One steady partner	0	0	0	0	0	1	0	0	1	0	0	0	0	0	0	.j	.j	Brussels	20	20-24	18-24	elementary school	secondary or lower			>0	>0	Few	out to less than half	0	neutral or positive	neutral or positive	steady partner	1	1	other			2	2-3 partners	2
NotReactive	3	15	5	0	Positive	Very positive	Very positive	One steady partner	1	1	0	0	0	0	0	0	0	1	0	0	0	0	0	HIV negative	.j	Brussels	31	30-34	25-34	high school or similar	high school or post secondary education (vocational school or college)	>0	>0	>0	0	Few	out to less than half	neutral or positive	neutral or positive	neutral or positive	steady partner	1	1	HIV test in last 12 months and test result known.			2	2-3 partners	1
NotReactive	4		2	2	Neither neg nor pos	Neither neg nor pos	Neither neg nor pos	One non-steady partner	0	0	0	0	0	0	0	1	0	1	0	0	0	0	0	HIV negative	.j	Brussels	47	45-49	45-54	post high school education (vocational school or college)	high school or post secondary education (vocational school or college)	>0		>0	>0	Few	out to less than half	neutral or positive	neutral or positive	neutral or positive	non-steady partner		1	HIV test in last 12 months and test result known.			20	>10 partners	2
Reactive	4	15	15	6	Neither neg nor pos	Neither neg nor pos	Very positive	More than one partner	0	0	0	0	0	1	0	0	0	0	0	1	0	0	0	HIV positive	1	Brussels	36	35-39	35-44	university degree (Bachelor, Masters, PhD)	university studies or degree	>0	>0	>0	>0	More than half	out to majority	neutral or positive	neutral or positive	neutral or positive	more than one partner	1	1	HIV test in last 12 months and test result known.	yes	undetectable	11	>10 partners	11
Reactive	0	12	12	3	Neither neg nor pos	Positive	Very positive	I prefer not to answer	0	0	0	0	0	0	0	1	0	0	0	0	0	0	1	I prefer not to answer	9	Brussels	47	45-49	45-54	university education (below degree level)	university studies or degree	0	>0	>0	>0	All or almost all	out to majority	neutral or positive	neutral or positive	neutral or positive				other
NotReactive	1	1	1	0	Positive	Very positive	Very positive	One steady partner	1	1	0	0	0	0	0	0	0	1	0	0	0	0	0	HIV negative	.j	Brussels	35	35-39	35-44	university degree (Bachelor, Masters, PhD)	university studies or degree	>0	>0	>0	0	All or almost all	out to majority	neutral or positive	neutral or positive	neutral or positive	steady partner	1	1	other			0	no partner	0
NotReactive	1	3		2	Positive	Positive	Positive	One steady partner	0	1	0	0	0	0	0	0	0	1	0	0	0	0	0	HIV negative	.j	Brussels	37	35-39	35-44	university degree (Bachelor, Masters, PhD)	university studies or degree	>0	>0		>0	All or almost all	out to majority	neutral or positive	neutral or positive	neutral or positive	steady partner	1	1	HIV test in last 12 months and test result known.			6	6-10 partners	1
NotReactive	2	5	10	5	Neither neg nor pos	Positive	Very positive	One steady partner	0	0	0	0	1	0	0	0	0	0	0	1	0	0	0	HIV negative	.j	Brussels	44	40-44	35-44	post high school education (vocational school or college)	high school or post secondary education (vocational school or college)	>0	>0	>0	>0	Few	out to less than half	neutral or positive	neutral or positive	neutral or positive	steady partner	1	1	other			1	1 partner	1
NotReactive	1	1	1	1	Neither neg nor pos	Positive	Positive	One non-steady partner	1	0	0	0	0	0	0	0	0	0	0	1	0	0	0	HIV negative	.j	Brussels	34	30-34	25-34	university degree (Bachelor, Masters, PhD)	university studies or degree	>0	>0	>0	>0	More than half	out to majority	neutral or positive	neutral or positive	neutral or positive	non-steady partner	1	1	other			5	4-5 partners	1
NotReactive	10	0	0	0	Very positive	Very positive	Very positive	One steady partner	0	1	0	0	0	0	0	0	0	1	0	0	0	0	0	HIV negative	.j	Brussels	25	25-29	25-34	university education (below degree level)	university studies or degree	>0	0	0	0	All or almost all	out to majority	neutral or positive	neutral or positive	neutral or positive	steady partner	1	1	HIV test in last 12 months and test result known.			4	4-5 partners	0
NotReactive					Negative	Negative	Positive	One steady partner	1	0	0	0	0	0	0	0	0	0	0	0	0	0	1	HIV negative	.j	Brussels	48	45-49	45-54	post high school education (vocational school or college)	high school or post secondary education (vocational school or college)					Few	out to less than half	0	0	neutral or positive	steady partner	1		HIV test in last 12 months and test result known.			3	2-3 partners	2
NotReactive								One non-steady partner	1	0	0	0	0	0	0	0	0	1	0	0	0	0	0	HIV negative	.j	Brussels	54	50-54	45-54	university degree (Bachelor, Masters, PhD)	university studies or degree					Less than half	out to less than half				non-steady partner	1	1	HIV test in last 12 months and test result known.			0	no partner	0
Reactive	1	0	1	2	Neither neg nor pos	Positive	Positive	One steady partner	0	0	1	0	0	0	0	0	0	0	0	1	0	0	0	HIV positive	1	Brussels	46	45-49	45-54	university degree (Bachelor, Masters, PhD)	university studies or degree	>0	0	>0	>0	Few	out to less than half	neutral or positive	neutral or positive	neutral or positive	steady partner	1	1	HIV test in last 12 months and test result known.	yes	undetectable	21	>10 partners	21
NotReactive	15	5	5	15	Negative	Negative	Positive	One steady partner	1	1	0	0	0	0	0	0	0	1	0	0	0	0	0	HIV negative	.j	Brussels	35	35-39	35-44	post high school education (vocational school or college)	high school or post secondary education (vocational school or college)	>0	>0	>0	>0	All or almost all	out to majority	0	0	neutral or positive	steady partner	1	1	other			2	2-3 partners	2
NotReactive	3	0	5	0	Positive	Positive	Very positive	One steady partner	0	1	0	0	0	0	0	0	0	1	0	0	0	0	0	HIV negative	.j	Brussels	38	35-39	35-44	university degree (Bachelor, Masters, PhD)	university studies or degree	>0	0	>0	0	All or almost all	out to majority	neutral or positive	neutral or positive	neutral or positive	steady partner	1	1	HIV test in last 12 months and test result known.			4	4-5 partners	2
NotReactive	1			1	Negative	Negative	Neither neg nor pos	One non-steady partner	0	0	0	0	0	1	0	0	0	0	0	1	0	0	0	.j	.j	Brussels	52	50-54	45-54	university degree (Bachelor, Masters, PhD)	university studies or degree	>0			>0	Few	out to less than half	0	0	neutral or positive	non-steady partner	1	1	other			1	1 partner	0
NotReactive							Positive	One non-steady partner	0	1	0	0	0	0	0	0	0	1	0	0	0	0	0	HIV negative	.j	Brussels	67	65+	+55	high school or similar	high school or post secondary education (vocational school or college)					All or almost all	out to majority			neutral or positive	non-steady partner	1	1	HIV test in last 12 months and test result known.			6	6-10 partners	4
NotReactive	1	3	3	0	Neither neg nor pos	Positive	Positive	One steady partner	0	1	0	0	0	0	0	0	0	0	0	0	0	0	0	HIV negative	.j	Brussels	33	30-34	25-34	university degree (Bachelor, Masters, PhD)	university studies or degree	>0	>0	>0	0	All or almost all	out to majority	neutral or positive	neutral or positive	neutral or positive	steady partner	1		other			12	>10 partners	1
NotReactive	0	0	40	40	Very positive	Very positive	Very positive	One steady partner	0	0	0	0	0	1	0	0	0	1	0	0	0	0	0	HIV negative	.j	Brussels	37	35-39	35-44	university education (below degree level)	university studies or degree	0	0	>0	>0	All or almost all	out to majority	neutral or positive	neutral or positive	neutral or positive	steady partner	1	1	HIV test in last 12 months and test result known.			12	>10 partners	0
NotReactive	0	2	2	3	Very positive	Very positive	Very positive	One steady partner	1	1	0	0	1	0	0	0	0	1	0	0	0	0	0	HIV negative	.j	Brussels	36	35-39	35-44	university degree (Bachelor, Masters, PhD)	university studies or degree	0	>0	>0	>0	All or almost all	out to majority	neutral or positive	neutral or positive	neutral or positive	steady partner	1	1	HIV test in last 12 months and test result known.			11	>10 partners	4
Reactive	1	1	1	0	Positive	Very positive	Very positive	One steady partner	0	0	0	1	0	0	0	0	0	0	1	0	0	0	0	HIV positive	1	Brussels	43	40-44	35-44	university degree (Bachelor, Masters, PhD)	university studies or degree	>0	>0	>0	0	All or almost all	out to majority	neutral or positive	neutral or positive	neutral or positive	steady partner	1	1		yes	undetectable	2	2-3 partners	0
NotReactive	10	20	10	2	Positive	Positive	Positive	One non-steady partner	0	1	0	0	0	0	0	0	0	1	0	0	0	0	0	HIV negative	.j	Brussels	33	30-34	25-34	university degree (Bachelor, Masters, PhD)	university studies or degree	>0	>0	>0	>0	All or almost all	out to majority	neutral or positive	neutral or positive	neutral or positive	non-steady partner	1	1	other			13	>10 partners	0
Reactive	10	10	10	0	Negative	Neither neg nor pos	Very positive	One non-steady partner	1	0	1	0	0	0	0	0	0	0	0	0	0	0	1	HIV positive	1	Brussels	34	30-34	25-34	high school or similar	high school or post secondary education (vocational school or college)	>0	>0	>0	0	All or almost all	out to majority	0	neutral or positive	neutral or positive	non-steady partner	1		HIV test in last 12 months and test result known.	yes	undetectable	152	>10 partners	12
NotReactive	50	100	100	24	Very positive	Very positive	Very positive	One steady partner	0	1	0	0	0	0	0	0	0	1	0	0	0	0	0	HIV negative	.j	Brussels	65	65+	+55	secondary school	secondary or lower	>0	>0	>0	>0	All or almost all	out to majority	neutral or positive	neutral or positive	neutral or positive	steady partner	1	1	HIV test in last 12 months and test result known.			11	>10 partners	6
NotReactive	20	20	20	10	Neither neg nor pos	Neither neg nor pos	Very positive	One non-steady partner	0	1	0	0	0	0	0	0	0	1	0	0	0	0	0	HIV negative	.j	Sofia	38	35-39	35-44	university degree (Bachelor, Masters, PhD)	university studies or degree	>0	>0	>0	>0	More than half	out to majority	neutral or positive	neutral or positive	neutral or positive	non-steady partner	1	1	HIV test in last 12 months and test result known.			5	4-5 partners	0
NotReactive	5	10	1	2	Negative	Negative	Neither neg nor pos	One non-steady partner	0	0	0	0	0	1	0	0	0	0	0	1	0	0	0	HIV negative	.j	Sofia	24	20-24	18-24	post high school education (vocational school or college)	high school or post secondary education (vocational school or college)	>0	>0	>0	>0	Less than half	out to less than half	0	0	neutral or positive	non-steady partner	1	1	other			7	6-10 partners	5
NotReactive	8	20	3	0	Neither neg nor pos	Negative	Positive	One steady partner	0	1	0	0	0	0	0	0	0	0	0	1	0	0	0	HIV negative	.j	Sofia	22	20-24	18-24	high school or similar	high school or post secondary education (vocational school or college)	>0	>0	>0	0	Less than half	out to less than half	neutral or positive	0	neutral or positive	steady partner	1	1	HIV test in last 12 months and test result known.			11	>10 partners	0
.l	12	25	10	0	Very negative	Negative	Positive	One steady partner	1	0	0	0	0	0	0	0	0	1	0	0	0	0	0	.j	.j	Sofia	35	35-39	35-44	university degree (Bachelor, Masters, PhD)	university studies or degree	>0	>0	>0	0	All or almost all	out to majority	0	0	neutral or positive	steady partner	1	1	other			2	2-3 partners	2
.l	2	5	10	0	Neither neg nor pos	Positive	Positive	More than one partner	0	1	0	0	0	0	0	0	1	0	0	0	0	0	0	HIV negative	.j	Sofia	26	25-29	25-34	post high school education (vocational school or college)	high school or post secondary education (vocational school or college)	>0	>0	>0	0	More than half	out to majority	neutral or positive	neutral or positive	neutral or positive	more than one partner	1	1	other			10	6-10 partners	6
NotReactive	12	65	10		Neither neg nor pos	Positive	Very positive	One non-steady partner	1	0	0	0	0	0	0	0	1	0	0	0	0	0	0	.j	.j	Sofia	30	30-34	25-34	high school or similar	high school or post secondary education (vocational school or college)	>0	>0	>0		All or almost all	out to majority	neutral or positive	neutral or positive	neutral or positive	non-steady partner	1	1	HIV test in last 12 months and test result known.			9	6-10 partners	7
NotReactive	4	2	0	0	Positive	Positive	Positive	One non-steady partner	0	1	0	0	0	0	0	0	0	1	0	0	0	0	0	HIV negative	.j	Sofia	24	20-24	18-24	high school or similar	high school or post secondary education (vocational school or college)	>0	>0	0	0	More than half	out to majority	neutral or positive	neutral or positive	neutral or positive	non-steady partner	1	1	HIV test in last 12 months and test result known.			5	4-5 partners	0
NotReactive	12	5	3	5	Negative	Positive	Very negative	One steady partner	0	1	0	0	0	0	0	0	0	0	0	1	0	0	0	HIV negative	.j	Sofia	41	40-44	35-44	university degree (Bachelor, Masters, PhD)	university studies or degree	>0	>0	>0	>0	Few	out to less than half	0	neutral or positive	0	steady partner	1	1	HIV test in last 12 months and test result known.			6	6-10 partners	3
NotReactive	9	15	11	9	Very negative	Very negative	Very negative	One steady partner	0	0	0	0	1	0	0	0	0	0	0	1	0	0	0	I prefer not to answer	.j	Sofia	30	30-34	25-34	university education (below degree level)	university studies or degree	>0	>0	>0	>0	Few	out to less than half	0	0	0	steady partner	1	1	other			3	2-3 partners	3
NotReactive	0	0	0	5	Negative	Negative	Positive	One steady partner	0	1	0	0	0	0	0	0	0	0	0	1	0	0	0	HIV negative	.j	Sofia	43	40-44	35-44	high school or similar	high school or post secondary education (vocational school or college)	0	0	0	>0	Less than half	out to less than half	0	0	neutral or positive	steady partner	1	1	HIV test in last 12 months and test result known.			6	6-10 partners	1
NotReactive	12	10	6	1	Negative	Negative	Negative	One non-steady partner	0	0	0	0	0	1	0	0	0	0	0	1	0	0	0	HIV negative	.j	Sofia	23	20-24	18-24	university education (below degree level)	university studies or degree	>0	>0	>0	>0	Less than half	out to less than half	0	0	0	non-steady partner	1	1	HIV test in last 12 months and test result known.			20	>10 partners	20
NotReactive	60	70	30	50	Positive	Very positive	Positive	More than one partner	0	0	0	0	1	0	0	0	0	0	0	1	0	0	0	I prefer not to answer	.j	Sofia	39	35-39	35-44	elementary school	secondary or lower	>0	>0	>0	>0	Less than half	out to less than half	neutral or positive	neutral or positive	neutral or positive	more than one partner	1	1	HIV test in last 12 months and test result known.			60	>10 partners	60
NotReactive	4	5	8	2	Negative	Negative	Neither neg nor pos	One non-steady partner	0	0	0	0	1	0	0	0	0	0	0	1	0	0	0	I prefer not to answer	.j	Sofia	35	35-39	35-44	high school or similar	high school or post secondary education (vocational school or college)	>0	>0	>0	>0	Few	out to less than half	0	0	neutral or positive	non-steady partner	1	1	other			2	2-3 partners	2
NotReactive	7	25	9	0	Negative	Neither neg nor pos	Neither neg nor pos	One non-steady partner	0	0	0	0	0	0	1	0	0	0	0	1	0	0	0	I prefer not to answer	.j	Sofia	30	30-34	25-34	high school or similar	high school or post secondary education (vocational school or college)	>0	>0	>0	0	Less than half	out to less than half	0	neutral or positive	neutral or positive	non-steady partner	1	1	HIV test in last 12 months and test result known.			5	4-5 partners	5
NotReactive	15	20	30	10	Negative	Negative	Neither neg nor pos	One steady partner	0	1	0	0	0	0	0	0	0	1	0	0	0	0	0	HIV negative	.j	Sofia	33	30-34	25-34	university degree (Bachelor, Masters, PhD)	university studies or degree	>0	>0	>0	>0	Less than half	out to less than half	0	0	neutral or positive	steady partner	1	1	HIV test in last 12 months and test result known.			6	6-10 partners	1
NotReactive	7	14	7		Positive	Positive	Very positive	One steady partner	0	1	0	0	0	0	0	0	0	1	0	0	0	0	0	HIV negative	.j	Sofia	39	35-39	35-44	university degree (Bachelor, Masters, PhD)	university studies or degree	>0	>0	>0		More than half	out to majority	neutral or positive	neutral or positive	neutral or positive	steady partner	1	1	HIV test in last 12 months and test result known.			1	1 partner	0
NotReactive	30	30	20	0	Negative	Very negative	Positive	One non-steady partner	0	1	0	0	0	0	0	0	0	1	0	0	0	0	0	HIV negative	.j	Sofia	33	30-34	25-34	university degree (Bachelor, Masters, PhD)	university studies or degree	>0	>0	>0	0	Less than half	out to less than half	0	0	neutral or positive	non-steady partner	1	1	HIV test in last 12 months and test result known.			6	6-10 partners	1
NotReactive	5	10	1	0	Negative	Neither neg nor pos	Positive	One non-steady partner	0	0	0	0	0	1	0	0	0	0	0	1	0	0	0	I prefer not to answer	.j	Sofia	29	25-29	25-34	secondary school	secondary or lower	>0	>0	>0	0	Few	out to less than half	0	neutral or positive	neutral or positive	non-steady partner	1	1	HIV test in last 12 months and test result known.			15	>10 partners	5
NotReactive	7	26			Negative	Neither neg nor pos	Positive	One non-steady partner	1	0	0	0	0	0	0	0	0	0	0	1	0	0	0	.j	.j	Sofia	26	25-29	25-34	post high school education (vocational school or college)	high school or post secondary education (vocational school or college)	>0	>0			Less than half	out to less than half	0	neutral or positive	neutral or positive	non-steady partner	1	1	other			6	6-10 partners	6
NotReactive	2	10	15	2	Positive	Positive	Positive	One steady partner	0	1	0	0	0	0	0	0	0	1	0	0	0	0	0	HIV negative	.j	Sofia	30	30-34	25-34	university degree (Bachelor, Masters, PhD)	university studies or degree	>0	>0	>0	>0	More than half	out to majority	neutral or positive	neutral or positive	neutral or positive	steady partner	1	1	HIV test in last 12 months and test result known.			21	>10 partners	4
NotReactive	4	12	8	1	Neither neg nor pos	Neither neg nor pos	Neither neg nor pos	One steady partner	1	0	0	0	0	0	0	0	0	1	0	0	0	0	0	HIV negative	.j	Sofia	20	20-24	18-24	post high school education (vocational school or college)	high school or post secondary education (vocational school or college)	>0	>0	>0	>0	More than half	out to majority	neutral or positive	neutral or positive	neutral or positive	steady partner	1	1	HIV test in last 12 months and test result known.			6	6-10 partners	6
NotReactive	10	30	40	5	Negative	Neither neg nor pos	Very positive	One steady partner	0	1	0	0	0	0	0	0	0	1	0	0	0	0	0	HIV negative	.j	Sofia	32	30-34	25-34	university degree (Bachelor, Masters, PhD)	university studies or degree	>0	>0	>0	>0	All or almost all	out to majority	0	neutral or positive	neutral or positive	steady partner	1	1	HIV test in last 12 months and test result known.			6	6-10 partners	0
NotReactive	0	15	1	3	Positive	Neither neg nor pos	Positive	More than one partner	1	0	0	0	0	0	0	0	0	0	0	1	0	0	0	HIV negative	.j	Sofia	23	20-24	18-24	university education (below degree level)	university studies or degree	0	>0	>0	>0	More than half	out to majority	neutral or positive	neutral or positive	neutral or positive	more than one partner	1	1	other			15	>10 partners	0
NotReactive	5	20	20	2	Very negative	Neither neg nor pos	Neither neg nor pos	One steady partner	1	0	0	0	0	0	0	0	0	1	0	0	0	0	0	HIV negative	.j	Sofia	23	20-24	18-24	university degree (Bachelor, Masters, PhD)	university studies or degree	>0	>0	>0	>0	Few	out to less than half	0	neutral or positive	neutral or positive	steady partner	1	1	HIV test in last 12 months and test result known.			15	>10 partners	0
NotReactive	5	4	3	1	Negative	Neither neg nor pos	Positive	One steady partner	0	1	0	0	0	0	0	0	0	1	0	0	0	0	0	HIV negative	.j	Sofia	37	35-39	35-44	high school or similar	high school or post secondary education (vocational school or college)	>0	>0	>0	>0	Few	out to less than half	0	neutral or positive	neutral or positive	steady partner	1	1	HIV test in last 12 months and test result known.			11	>10 partners	11
.l	7	15	20	1	Negative	Very negative	Neither neg nor pos	One steady partner	1	0	0	0	0	0	0	0	0	1	0	0	0	0	0	HIV negative	.j	Sofia	29	25-29	25-34	university education (below degree level)	university studies or degree	>0	>0	>0	>0	Less than half	out to less than half	0	0	neutral or positive	steady partner	1	1	HIV test in last 12 months and test result known.			3	2-3 partners	3
NotReactive		12	10	6	Negative	Neither neg nor pos	Positive	One steady partner	0	1	0	0	0	0	0	0	0	1	0	0	0	0	0	HIV negative	.j	Sofia	44	40-44	35-44	university degree (Bachelor, Masters, PhD)	university studies or degree		>0	>0	>0	More than half	out to majority	0	neutral or positive	neutral or positive	steady partner	1	1	HIV test in last 12 months and test result known.			2	2-3 partners	2
NotReactive	20	60	20	10	Neither neg nor pos	Neither neg nor pos	Positive	One non-steady partner	1	0	0	0	0	0	0	0	0	1	0	0	0	0	0	HIV negative	.j	Sofia	33	30-34	25-34	university degree (Bachelor, Masters, PhD)	university studies or degree	>0	>0	>0	>0	More than half	out to majority	neutral or positive	neutral or positive	neutral or positive	non-steady partner	1	1	HIV test in last 12 months and test result known.			17	>10 partners	10
NotReactive	8	30	20	0	Negative	Neither neg nor pos	Positive	One steady partner	0	1	0	0	0	0	0	0	0	1	0	0	0	0	0	HIV negative	.j	Sofia	21	20-24	18-24	high school or similar	high school or post secondary education (vocational school or college)	>0	>0	>0	0	All or almost all	out to majority	0	neutral or positive	neutral or positive	steady partner	1	1	HIV test in last 12 months and test result known.			1	1 partner	0
.l		10	10	3	Negative	Positive	Very positive	One non-steady partner	0	0	0	0	1	0	0	0	0	0	0	1	0	0	0	HIV negative	.j	Sofia	36	35-39	35-44	post high school education (vocational school or college)	high school or post secondary education (vocational school or college)		>0	>0	>0	More than half	out to majority	0	neutral or positive	neutral or positive	non-steady partner	1	1	other			3	2-3 partners	3
NotReactive	5	5	10	3	Very negative	Positive	Positive	One non-steady partner	0	0	0	0	0	1	0	0	0	0	0	1	0	0	0	I prefer not to answer	.j	Sofia	22	20-24	18-24	high school or similar	high school or post secondary education (vocational school or college)	>0	>0	>0	>0	Less than half	out to less than half	0	neutral or positive	neutral or positive	non-steady partner	1	1	HIV test in last 12 months and test result known.			15	>10 partners	5
NotReactive	5	20	2	2	Positive	Positive	Positive	One steady partner	0	1	0	0	0	0	0	0	0	0	0	1	0	0	0	HIV negative	.j	Sofia	22	20-24	18-24	post high school education (vocational school or college)	high school or post secondary education (vocational school or college)	>0	>0	>0	>0	More than half	out to majority	neutral or positive	neutral or positive	neutral or positive	steady partner	1	1	other			2	2-3 partners	1
NotReactive	6	10	4	8	Neither neg nor pos	Neither neg nor pos	Positive	One non-steady partner	1	0	0	0	0	0	0	0	0	1	0	0	0	0	0	HIV negative	.j	Sofia	44	40-44	35-44	university education (below degree level)	university studies or degree	>0	>0	>0	>0	Less than half	out to less than half	neutral or positive	neutral or positive	neutral or positive	non-steady partner	1	1	HIV test in last 12 months and test result known.			4	4-5 partners	1
NotReactive	12	30	10	0	Neither neg nor pos	Positive	Very positive	One non-steady partner	1	0	0	0	0	0	0	0	1	0	0	0	0	0	0	.j	.j	Sofia	36	35-39	35-44	post high school education (vocational school or college)	high school or post secondary education (vocational school or college)	>0	>0	>0	0	More than half	out to majority	neutral or positive	neutral or positive	neutral or positive	non-steady partner	1	1	other			13	>10 partners	3
NotReactive	6	15	1	0	Negative	Neither neg nor pos	Very positive	One non-steady partner	1	0	0	0	0	0	0	0	0	1	0	0	0	0	0	HIV negative	.j	Sofia	26	25-29	25-34	high school or similar	high school or post secondary education (vocational school or college)	>0	>0	>0	0	Few	out to less than half	0	neutral or positive	neutral or positive	non-steady partner	1	1	HIV test in last 12 months and test result known.			22	>10 partners	4
NotReactive		65	15	9	Negative	Neither neg nor pos	Very positive	One steady partner	0	0	0	0	1	0	0	0	0	1	0	0	0	0	0	HIV negative	.j	Sofia	35	35-39	35-44	university degree (Bachelor, Masters, PhD)	university studies or degree		>0	>0	>0	Less than half	out to less than half	0	neutral or positive	neutral or positive	steady partner	1	1	HIV test in last 12 months and test result known.			2	2-3 partners	0
NotReactive	6	6		6	Neither neg nor pos	Positive	Very positive	One non-steady partner	0	0	0	0	0	1	0	0	0	0	0	1	0	0	0	HIV negative	.j	Sofia	37	35-39	35-44	university education (below degree level)	university studies or degree	>0	>0		>0	More than half	out to majority	neutral or positive	neutral or positive	neutral or positive	non-steady partner	1	1	HIV test in last 12 months and test result known.			6	6-10 partners	0
NotReactive	3	20	0	0	Neither neg nor pos	Neither neg nor pos	Positive	One non-steady partner	1	0	0	0	0	0	0	0	0	1	0	0	0	0	0	HIV negative	.j	Sofia	23	20-24	18-24	post high school education (vocational school or college)	high school or post secondary education (vocational school or college)	>0	>0	0	0	Few	out to less than half	neutral or positive	neutral or positive	neutral or positive	non-steady partner	1	1	HIV test in last 12 months and test result known.			10	6-10 partners	0
Reactive	5	20	10	0	Very negative	Neither neg nor pos	Positive	One steady partner	1	0	0	0	0	0	0	0	0	1	0	0	0	0	0	.j	.j	Sofia	26	25-29	25-34	elementary school	secondary or lower	>0	>0	>0	0	Less than half	out to less than half	0	neutral or positive	neutral or positive	steady partner	1	1	other			1	1 partner	1
Reactive	0	10	5	0	Neither neg nor pos	Negative	Neither neg nor pos	One non-steady partner	1	0	0	0	0	0	0	0	0	0	0	1	0	0	0	HIV negative	.j	Sofia	33	30-34	25-34	post high school education (vocational school or college)	high school or post secondary education (vocational school or college)	0	>0	>0	0	Few	out to less than half	neutral or positive	0	neutral or positive	non-steady partner	1	1	HIV test in last 12 months and test result known.			10	6-10 partners	8
NotReactive	4	20	0	1	Negative	Negative	Neither neg nor pos	One non-steady partner	1	0	0	0	0	0	0	0	0	0	0	1	0	0	0	HIV negative	.j	Sofia	29	25-29	25-34	post high school education (vocational school or college)	high school or post secondary education (vocational school or college)	>0	>0	0	>0	Few	out to less than half	0	0	neutral or positive	non-steady partner	1	1	HIV test in last 12 months and test result known.			3	2-3 partners	0
NotReactive	5	15	3	0	Neither neg nor pos	Negative	Positive	One non-steady partner	1	0	0	0	0	0	0	0	0	1	0	0	0	0	0	HIV negative	.j	Sofia	33	30-34	25-34	university degree (Bachelor, Masters, PhD)	university studies or degree	>0	>0	>0	0	Few	out to less than half	neutral or positive	0	neutral or positive	non-steady partner	1	1	HIV test in last 12 months and test result known.			4	4-5 partners	1
.l	6	15	10	0	Negative	Neither neg nor pos	Very positive	One non-steady partner	1	0	0	0	0	0	0	0	0	1	0	0	0	0	0	HIV negative	.j	Sofia	24	20-24	18-24	high school or similar	high school or post secondary education (vocational school or college)	>0	>0	>0	0	Few	out to less than half	0	neutral or positive	neutral or positive	non-steady partner	1	1	other			10	6-10 partners	0
NotReactive	5	15	10		Very negative	Negative	Positive	One steady partner	0	1	0	0	0	0	0	0	0	1	0	0	0	0	0	HIV negative	.j	Sofia	29	25-29	25-34	university degree (Bachelor, Masters, PhD)	university studies or degree	>0	>0	>0		Less than half	out to less than half	0	0	neutral or positive	steady partner	1	1	HIV test in last 12 months and test result known.			1	1 partner	1
NotReactive	7	16		6	Negative	Neither neg nor pos	Very positive	One steady partner	0	1	0	0	0	0	0	0	0	1	0	0	0	0	0	HIV negative	.j	Sofia	23	20-24	18-24	university education (below degree level)	university studies or degree	>0	>0		>0	Less than half	out to less than half	0	neutral or positive	neutral or positive	steady partner	1	1	HIV test in last 12 months and test result known.			1	1 partner	1
.l		20			Neither neg nor pos	Positive	Very positive	More than one partner	1	0	0	0	0	0	0	0	0	0	0	1	0	0	0	.j	.j	Sofia	22	20-24	18-24	post high school education (vocational school or college)	high school or post secondary education (vocational school or college)		>0			All or almost all	out to majority	neutral or positive	neutral or positive	neutral or positive	more than one partner	1	1	other			15	>10 partners	5
Reactive	13	17	10	5	Negative	Negative	Negative	One non-steady partner	0	0	0	0	0	0	1	0	0	0	0	0	0	1	0	HIV negative	.j	Sofia	34	30-34	25-34	university education (below degree level)	university studies or degree	>0	>0	>0	>0	Few	out to less than half	0	0	0	non-steady partner	1	1	HIV test in last 12 months and test result known.			15	>10 partners	1
NotReactive	10	16		7	Positive	Positive	Positive	One steady partner	0	1	0	0	0	0	0	0	0	1	0	0	0	0	0	HIV negative	.j	Sofia	22	20-24	18-24	university education (below degree level)	university studies or degree	>0	>0		>0	More than half	out to majority	neutral or positive	neutral or positive	neutral or positive	steady partner	1	1	HIV test in last 12 months and test result known.			5	4-5 partners	5
NotReactive	3	6	3	3	Neither neg nor pos	Positive	Very positive	One non-steady partner	1	0	0	0	0	0	0	0	0	1	0	0	0	0	0	.j	.j	Sofia	45	45-49	45-54	university education (below degree level)	university studies or degree	>0	>0	>0	>0	All or almost all	out to majority	neutral or positive	neutral or positive	neutral or positive	non-steady partner	1	1	other			3	2-3 partners	0
NotReactive	15	7	3	4		Neither neg nor pos	Neither neg nor pos	One steady partner	0	1	0	0	0	0	0	0	0	1	0	0	0	0	0	HIV negative	.j	Sofia	33	30-34	25-34	university degree (Bachelor, Masters, PhD)	university studies or degree	>0	>0	>0	>0	Less than half	out to less than half		neutral or positive	neutral or positive	steady partner	1	1	HIV test in last 12 months and test result known.			10	6-10 partners	10
NotReactive	0	8	0	0	Very negative	Negative	Neither neg nor pos	One non-steady partner	0	0	0	0	0	1	0	0	0	0	0	0	0	1	0	HIV negative	.j	Sofia	28	25-29	25-34	secondary school	secondary or lower	0	>0	0	0	Few	out to less than half	0	0	neutral or positive	non-steady partner	1	1	other			46	>10 partners	6
NotReactive	2	10	3	0	Positive	Neither neg nor pos	Positive	One non-steady partner	1	0	0	0	0	0	0	0	0	1	0	0	0	0	0	HIV negative	.j	Sofia	25	25-29	25-34	university degree (Bachelor, Masters, PhD)	university studies or degree	>0	>0	>0	0	Less than half	out to less than half	neutral or positive	neutral or positive	neutral or positive	non-steady partner	1	1	HIV test in last 12 months and test result known.			7	6-10 partners	5
NotReactive	10	7	6	2	Negative	Negative	Neither neg nor pos	One non-steady partner	0	0	0	0	0	0	1	0	0	0	0	0	0	1	0	HIV negative	.j	Sofia	23	20-24	18-24	university education (below degree level)	university studies or degree	>0	>0	>0	>0	Less than half	out to less than half	0	0	neutral or positive	non-steady partner	1	1	HIV test in last 12 months and test result known.			11	>10 partners	0
NotReactive	11	10	10	3	Negative	Neither neg nor pos	Neither neg nor pos		0	0	1	0	0	0	0	0	0	1	0	0	0	0	0	I did not get the result of the test	.j	Sofia	24	20-24	18-24	high school or similar	high school or post secondary education (vocational school or college)	>0	>0	>0	>0	Less than half	out to less than half	0	neutral or positive	neutral or positive				HIV test in last 12 months and test result known.			20	>10 partners	15
NotReactive	10	20	3	0	Neither neg nor pos	Neither neg nor pos	Neither neg nor pos	One non-steady partner	1	0	0	0	0	0	0	0	0	1	0	0	0	0	0	HIV negative	.j	Sofia	33	30-34	25-34	post high school education (vocational school or college)	high school or post secondary education (vocational school or college)	>0	>0	>0	0	Few	out to less than half	neutral or positive	neutral or positive	neutral or positive	non-steady partner	1	1	other			15	>10 partners	3
.l	0	20	0	0	Negative	Neither neg nor pos	Positive	One non-steady partner	1	0	0	0	0	0	0	0	0	1	0	0	0	0	0	HIV negative	.j	Sofia	32	30-34	25-34	post high school education (vocational school or college)	high school or post secondary education (vocational school or college)	0	>0	0	0	Few	out to less than half	0	neutral or positive	neutral or positive	non-steady partner	1	1	HIV test in last 12 months and test result known.			30	>10 partners	10
NotReactive	10	5	3	2	Negative	Negative	Negative	One steady partner	0	1	0	0	0	0	0	0	1	0	0	0	0	0	0	I prefer not to answer	.j	Sofia	34	30-34	25-34	university degree (Bachelor, Masters, PhD)	university studies or degree	>0	>0	>0	>0	Few	out to less than half	0	0	0	steady partner	1	1	other			6	6-10 partners	2
NotReactive	0	20	0	1	Negative	Negative	Positive	One steady partner	0	1	0	0	0	0	0	0	0	0	0	1	0	0	0	HIV negative	.j	Sofia	36	35-39	35-44	university education (below degree level)	university studies or degree	0	>0	0	>0	Less than half	out to less than half	0	0	neutral or positive	steady partner	1	1	HIV test in last 12 months and test result known.			3	2-3 partners	2
NotReactive	12	7	3	1	Negative	Positive	Positive	One steady partner	0	1	0	0	0	0	0	0	0	1	0	0	0	0	0	HIV negative	.j	Sofia	27	25-29	25-34	university education (below degree level)	university studies or degree	>0	>0	>0	>0	Less than half	out to less than half	0	neutral or positive	neutral or positive	steady partner	1	1	HIV test in last 12 months and test result known.			11	>10 partners	7
NotReactive	8	18			Neither neg nor pos	Neither neg nor pos	Neither neg nor pos	One non-steady partner	1	0	0	0	0	0	0	0	1	0	0	0	0	0	0	.j	.j	Sofia	26	25-29	25-34	university education (below degree level)	university studies or degree	>0	>0			Less than half	out to less than half	neutral or positive	neutral or positive	neutral or positive	non-steady partner	1	1	other			3	2-3 partners	6
Reactive	6	24	9	1	Negative	Negative	Neither neg nor pos	One non-steady partner	1	0	0	0	1	0	0	0	0	1	0	0	0	0	0	HIV negative	.j	Sofia	23	20-24	18-24	university education (below degree level)	university studies or degree	>0	>0	>0	>0	Less than half	out to less than half	0	0	neutral or positive	non-steady partner	1	1	HIV test in last 12 months and test result known.			13	>10 partners	3
NotReactive	20	30	40	10	Very negative	Very negative	Positive	One steady partner	0	1	0	0	0	0	0	0	0	1	0	0	0	0	0	HIV negative	.j	Sofia	42	40-44	35-44	elementary school	secondary or lower	>0	>0	>0	>0	More than half	out to majority	0	0	neutral or positive	steady partner	1	1	HIV test in last 12 months and test result known.			2	2-3 partners	2
NotReactive	15	7	10	3	Neither neg nor pos	Neither neg nor pos	Positive	One steady partner	0	0	0	0	0	0	1	0	0	0	0	0	0	1	0	HIV negative	.j	Sofia	37	35-39	35-44	university degree (Bachelor, Masters, PhD)	university studies or degree	>0	>0	>0	>0	More than half	out to majority	neutral or positive	neutral or positive	neutral or positive	steady partner	1	1	HIV test in last 12 months and test result known.			6	6-10 partners	1
NotReactive	7	14			Neither neg nor pos	Positive	Very positive	One non-steady partner	1	0	0	0	0	0	0	0	1	0	0	0	0	0	0	.j	.j	Sofia	34	30-34	25-34	university education (below degree level)	university studies or degree	>0	>0			All or almost all	out to majority	neutral or positive	neutral or positive	neutral or positive	non-steady partner	1	1	HIV test in last 12 months and test result known.			4	4-5 partners
NotReactive	1	3	0	0	Neither neg nor pos	Negative	Positive	One non-steady partner	1	0	0	0	0	0	0	0	0	1	0	0	0	0	0	HIV negative	.j	Sofia	34	30-34	25-34	high school or similar	high school or post secondary education (vocational school or college)	>0	>0	0	0	Few	out to less than half	neutral or positive	0	neutral or positive	non-steady partner	1	1	HIV test in last 12 months and test result known.			11	>10 partners	11
.l	2	5	1	3	Negative	Negative	Neither neg nor pos	One non-steady partner	0	0	0	0	0	1	0	0	0	0	0	0	0	1	0	.j	.j	Sofia	43	40-44	35-44	university degree (Bachelor, Masters, PhD)	university studies or degree	>0	>0	>0	>0	Few	out to less than half	0	0	neutral or positive	non-steady partner	1	1	HIV test in last 12 months and test result known.			10	6-10 partners	10
NotReactive	5	20	1		Negative	Very negative	Positive	One non-steady partner	0	0	0	0	0	1	0	0	0	0	0	1	0	0	0	HIV negative	.j	Sofia	22	20-24	18-24	high school or similar	high school or post secondary education (vocational school or college)	>0	>0	>0		Few	out to less than half	0	0	neutral or positive	non-steady partner	1	1	other			0	no partner	2
.l	10	15	20	1	Negative	Negative	Positive	One non-steady partner	1	0	0	0	0	0	0	0	0	1	0	0	0	0	0	HIV negative	.j	Sofia	35	35-39	35-44	high school or similar	high school or post secondary education (vocational school or college)	>0	>0	>0	>0	Less than half	out to less than half	0	0	neutral or positive	non-steady partner	1	1	HIV test in last 12 months and test result known.			4	4-5 partners	2
NotReactive	2	15	4	1	Neither neg nor pos	Neither neg nor pos	Positive	One non-steady partner	1	0	0	0	0	0	0	0	0	0	0	1	0	0	0	HIV negative	.j	Sofia	29	25-29	25-34	secondary school	secondary or lower	>0	>0	>0	>0	Few	out to less than half	neutral or positive	neutral or positive	neutral or positive	non-steady partner	1	1	HIV test in last 12 months and test result known.			8	6-10 partners	3
NotReactive	7	7	7		Negative	Neither neg nor pos	Positive	One steady partner	0	1	0	0	0	0	0	0	0	0	0	1	0	0	0	HIV negative	.j	Sofia	44	40-44	35-44	university education (below degree level)	university studies or degree	>0	>0	>0		Less than half	out to less than half	0	neutral or positive	neutral or positive	steady partner	1	1	HIV test in last 12 months and test result known.			2	2-3 partners	2
NotReactive	0	20	3	0	Negative	Neither neg nor pos	Positive	One non-steady partner	1	0	0	0	0	0	0	0	0	1	0	0	0	0	0	HIV negative	.j	Sofia	33	30-34	25-34	university degree (Bachelor, Masters, PhD)	university studies or degree	0	>0	>0	0	Less than half	out to less than half	0	neutral or positive	neutral or positive	non-steady partner	1	1	HIV test in last 12 months and test result known.			10	6-10 partners	0
.l	10		5		Neither neg nor pos	Negative	Neither neg nor pos	One steady partner	0	1	0	0	0	0	0	0	0	1	0	0	0	0	0	HIV negative	.j	Sofia	45	45-49	45-54	university education (below degree level)	university studies or degree	>0		>0		More than half	out to majority	neutral or positive	0	neutral or positive	steady partner	1	1	HIV test in last 12 months and test result known.			3	2-3 partners	1
NotReactive	15	40	30	0	Very negative	Positive	Very negative	One steady partner	0	1	0	0	0	0	0	0	0	1	0	0	0	0	0	HIV negative	.j	Sofia	31	30-34	25-34	university degree (Bachelor, Masters, PhD)	university studies or degree	>0	>0	>0	0	None	out to less than half	0	neutral or positive	0	steady partner	1	1	HIV test in last 12 months and test result known.			2	2-3 partners	1
NotReactive	0	0	0	0	Negative	Negative	Positive	One non-steady partner	1	0	0	0	0	0	0	0	0	1	0	0	0	0	0	HIV negative	.j	Sofia	27	25-29	25-34	university education (below degree level)	university studies or degree	0	0	0	0	Few	out to less than half	0	0	neutral or positive	non-steady partner	1	1	HIV test in last 12 months and test result known.			12	>10 partners	0
NotReactive	25	18	22	13	Neither neg nor pos	Neither neg nor pos	Positive	One non-steady partner	0	0	0	0	0	1	0	0	0	0	0	0	1	0	0	HIV negative	.j	Sofia	31	30-34	25-34	university education (below degree level)	university studies or degree	>0	>0	>0	>0	Few	out to less than half	neutral or positive	neutral or positive	neutral or positive	non-steady partner	1	1	HIV test in last 12 months and test result known.			10	6-10 partners	10
NotReactive	5	10	5	0	Negative	Negative	Very positive	One steady partner	1	0	0	0	0	0	0	0	0	1	0	0	0	0	0	HIV negative	.j	Sofia	28	25-29	25-34	post high school education (vocational school or college)	high school or post secondary education (vocational school or college)	>0	>0	>0	0	More than half	out to majority	0	0	neutral or positive	steady partner	1	1	HIV test in last 12 months and test result known.			1	1 partner	0
NotReactive	4	10	2	3	Positive	Positive	Positive	One non-steady partner	0	0	0	0	0	1	0	0	0	0	0	1	0	0	0	HIV negative	.j	Sofia	34	30-34	25-34	university education (below degree level)	university studies or degree	>0	>0	>0	>0	More than half	out to majority	neutral or positive	neutral or positive	neutral or positive	non-steady partner	1	1	other			10	6-10 partners	0
NotReactive	8	15	20	1	Neither neg nor pos	Neither neg nor pos	Positive	One non-steady partner	0	0	0	0	0	0	1	0	0	0	0	0	0	1	0	HIV negative	.j	Sofia	22	20-24	18-24	university degree (Bachelor, Masters, PhD)	university studies or degree	>0	>0	>0	>0	More than half	out to majority	neutral or positive	neutral or positive	neutral or positive	non-steady partner	1	1	HIV test in last 12 months and test result known.			5	4-5 partners	5
NotReactive	10	30	0	0	Positive	Negative	Very positive	One steady partner	0	1	0	0	0	0	0	0	0	1	0	0	0	0	0	HIV negative	.j	Sofia	28	25-29	25-34	high school or similar	high school or post secondary education (vocational school or college)	>0	>0	0	0	Less than half	out to less than half	neutral or positive	0	neutral or positive	steady partner	1	1	HIV test in last 12 months and test result known.			12	>10 partners	2
.l	33	15	20	0	Negative	Neither neg nor pos	Neither neg nor pos	One non-steady partner	1	0	0	0	0	0	0	0	0	1	0	0	0	0	0	HIV negative	.j	Sofia	30	30-34	25-34	university degree (Bachelor, Masters, PhD)	university studies or degree	>0	>0	>0	0	Less than half	out to less than half	0	neutral or positive	neutral or positive	non-steady partner	1	1	HIV test in last 12 months and test result known.			3	2-3 partners	3
NotReactive	10	10	5	1	Negative	Negative	Negative	One non-steady partner	1	0	0	0	0	0	0	0	1	0	0	0	0	0	0	I prefer not to answer	.j	Sofia	25	25-29	25-34	university degree (Bachelor, Masters, PhD)	university studies or degree	>0	>0	>0	>0	Few	out to less than half	0	0	0	non-steady partner	1	1	other			18	>10 partners	2
.l	4	9	3	1	Positive	Neither neg nor pos	Positive	One non-steady partner	1	0	0	0	0	0	0	0	0	0	0	1	0	0	0	HIV negative	.j	Sofia	30	30-34	25-34	university degree (Bachelor, Masters, PhD)	university studies or degree	>0	>0	>0	>0	More than half	out to majority	neutral or positive	neutral or positive	neutral or positive	non-steady partner	1	1	HIV test in last 12 months and test result known.			7	6-10 partners	1
Reactive	10	10	10	10	Positive	Neither neg nor pos	Positive	One steady partner	0	1	0	0	0	0	0	0	0	1	0	0	0	0	0	HIV negative	.j	Sofia	39	35-39	35-44	university degree (Bachelor, Masters, PhD)	university studies or degree	>0	>0	>0	>0	More than half	out to majority	neutral or positive	neutral or positive	neutral or positive	steady partner	1	1	HIV test in last 12 months and test result known.			2	2-3 partners	1
NotReactive	0	5	0	0	Negative	Negative	Positive	One non-steady partner	1	0	0	0	0	0	0	0	0	1	0	0	0	0	0	HIV negative	.j	Sofia	25	25-29	25-34	post high school education (vocational school or college)	high school or post secondary education (vocational school or college)	0	>0	0	0	Less than half	out to less than half	0	0	neutral or positive	non-steady partner	1	1	HIV test in last 12 months and test result known.			10	6-10 partners	0
NotReactive	3	16			Negative	Negative	Neither neg nor pos	One steady partner	0	1	0	0	0	0	0	0	0	1	0	0	0	0	0	HIV negative	.j	Sofia	44	40-44	35-44	university education (below degree level)	university studies or degree	>0	>0			Few	out to less than half	0	0	neutral or positive	steady partner	1	1	HIV test in last 12 months and test result known.			1	1 partner	1
NotReactive	0	0	0	0	Very negative	Very negative	Negative	One non-steady partner	1	0	0	0	0	0	0	0	0	0	0	0	0	1	0	HIV negative	.j	Sofia	21	20-24	18-24	secondary school	secondary or lower	0	0	0	0	None	out to less than half	0	0	0	non-steady partner	1	1	other			30	>10 partners	10
NotReactive	12	70	20	3	Neither neg nor pos	Positive	Positive	One non-steady partner	0	0	0	0	1	0	0	0	0	0	0	1	0	0	0	HIV negative	.j	Sofia	25	25-29	25-34	university education (below degree level)	university studies or degree	>0	>0	>0	>0	More than half	out to majority	neutral or positive	neutral or positive	neutral or positive	non-steady partner	1	1	HIV test in last 12 months and test result known.			18	>10 partners	0
NotReactive	3	10	0	1	Negative	Very negative	Neither neg nor pos	One steady partner	0	1	0	0	0	0	0	0	0	1	0	0	0	0	0	HIV negative	.j	Sofia	33	30-34	25-34	high school or similar	high school or post secondary education (vocational school or college)	>0	>0	0	>0	Few	out to less than half	0	0	neutral or positive	steady partner	1	1	HIV test in last 12 months and test result known.			11	>10 partners	4
NotReactive	9	11	5	3	Negative	Positive	Positive	One steady partner	0	1	0	0	0	0	0	0	0	1	0	0	0	0	0	HIV negative	.j	Sofia	42	40-44	35-44	university degree (Bachelor, Masters, PhD)	university studies or degree	>0	>0	>0	>0	More than half	out to majority	0	neutral or positive	neutral or positive	steady partner	1	1	HIV test in last 12 months and test result known.			4	4-5 partners	4
NotReactive	10	10	10	5	Positive	Positive	Positive	One steady partner	0	1	0	0	0	0	0	0	1	0	0	0	0	0	0	I prefer not to answer	.j	Sofia	38	35-39	35-44	post high school education (vocational school or college)	high school or post secondary education (vocational school or college)	>0	>0	>0	>0	More than half	out to majority	neutral or positive	neutral or positive	neutral or positive	steady partner	1	1	HIV test in last 12 months and test result known.			3	2-3 partners	3
NotReactive	0	10	0	0	Negative	Neither neg nor pos	Neither neg nor pos	One non-steady partner	1	0	0	0	0	0	0	0	0	1	0	0	0	0	0	HIV negative	.j	Sofia	33	30-34	25-34	post high school education (vocational school or college)	high school or post secondary education (vocational school or college)	0	>0	0	0	Less than half	out to less than half	0	neutral or positive	neutral or positive	non-steady partner	1	1	HIV test in last 12 months and test result known.			3	2-3 partners	0
NotReactive	0	15	0	1	Positive	Neither neg nor pos	Positive	One non-steady partner	1	0	0	0	0	0	0	0	0	1	0	0	0	0	0	HIV negative	.j	Sofia	31	30-34	25-34	post high school education (vocational school or college)	high school or post secondary education (vocational school or college)	0	>0	0	>0	Few	out to less than half	neutral or positive	neutral or positive	neutral or positive	non-steady partner	1	1	HIV test in last 12 months and test result known.			8	6-10 partners	2
NotReactive	5	3	2	3	Negative	Positive	Positive	One steady partner	0	1	0	0	0	0	0	0	0	1	0	0	0	0	0	I prefer not to answer	.j	Sofia	25	25-29	25-34	high school or similar	high school or post secondary education (vocational school or college)	>0	>0	>0	>0	Few	out to less than half	0	neutral or positive	neutral or positive	steady partner	1	1	HIV test in last 12 months and test result known.			3	2-3 partners	3
NotReactive	6	20	10	0	Neither neg nor pos	Neither neg nor pos	Neither neg nor pos	One steady partner	0	1	0	0	0	0	0	0	0	0	0	0	0	1	0	HIV negative	.j	Sofia	42	40-44	35-44	high school or similar	high school or post secondary education (vocational school or college)	>0	>0	>0	0	None	out to less than half	neutral or positive	neutral or positive	neutral or positive	steady partner	1	1	HIV test in last 12 months and test result known.			1	1 partner	1
NotReactive	6	1	3	2	Neither neg nor pos	Positive	Positive	One non-steady partner	1	0	0	0	0	0	0	0	0	0	0	1	0	0	0	HIV negative	.j	Sofia	30	30-34	25-34	post high school education (vocational school or college)	high school or post secondary education (vocational school or college)	>0	>0	>0	>0	More than half	out to majority	neutral or positive	neutral or positive	neutral or positive	non-steady partner	1	1	HIV test in last 12 months and test result known.			12	>10 partners	2
.l	5	20	20	5	Very negative	Negative	Neither neg nor pos	One steady partner	0	1	0	0	0	0	0	0	0	1	0	0	0	0	0	.j	.j	Sofia	25	25-29	25-34	high school or similar	high school or post secondary education (vocational school or college)	>0	>0	>0	>0	Less than half	out to less than half	0	0	neutral or positive	steady partner	1	1	other			5	4-5 partners	1
NotReactive	18	36	15	0	Neither neg nor pos	Positive	Very positive	One steady partner	0	1	0	0	0	0	0	0	0	1	0	0	0	0	0	HIV negative	.j	Sofia	28	25-29	25-34	university education (below degree level)	university studies or degree	>0	>0	>0	0	More than half	out to majority	neutral or positive	neutral or positive	neutral or positive	steady partner	1	1	other			1	1 partner	1
NotReactive	5	10	10	0	Negative	Negative	Neither neg nor pos	One non-steady partner	1	0	0	0	0	0	0	0	0	1	0	0	0	0	0	HIV negative	.j	Sofia	33	30-34	25-34	university education (below degree level)	university studies or degree	>0	>0	>0	0	Few	out to less than half	0	0	neutral or positive	non-steady partner	1	1	HIV test in last 12 months and test result known.			10	6-10 partners	2
NotReactive	18	90			Neither neg nor pos	Negative	Neither neg nor pos	One steady partner	1	0	0	0	0	0	0	0	0	0	0	1	0	0	0	HIV negative	.j	Sofia	30	30-34	25-34	university education (below degree level)	university studies or degree	>0	>0			More than half	out to majority	neutral or positive	0	neutral or positive	steady partner	1	1	HIV test in last 12 months and test result known.			2	2-3 partners	2
.l	10	15	10	2	Positive	Positive	Positive	One non-steady partner	0	1	0	0	0	0	0	0	0	1	0	0	0	0	0	HIV negative	.j	Sofia	33	30-34	25-34	university degree (Bachelor, Masters, PhD)	university studies or degree	>0	>0	>0	>0	All or almost all	out to majority	neutral or positive	neutral or positive	neutral or positive	non-steady partner	1	1	HIV test in last 12 months and test result known.			10	6-10 partners	1
NotReactive	2	8	2	2	Neither neg nor pos	Neither neg nor pos	Very positive	One steady partner	0	0	0	0	0	1	0	0	0	0	0	1	0	0	0	HIV negative	.j	Sofia	35	35-39	35-44	university education (below degree level)	university studies or degree	>0	>0	>0	>0	Less than half	out to less than half	neutral or positive	neutral or positive	neutral or positive	steady partner	1	1	HIV test in last 12 months and test result known.			6	6-10 partners	1
NotReactive	5	3	1	2	Negative	Negative	Negative	One steady partner	0	1	0	0	0	0	0	0	0	1	0	0	0	0	0	HIV negative	.j	Sofia	27	25-29	25-34	university education (below degree level)	university studies or degree	>0	>0	>0	>0	Few	out to less than half	0	0	0	steady partner	1	1	HIV test in last 12 months and test result known.			1	1 partner	1
NotReactive	1	18	18		Negative	Negative	Negative	One steady partner	0	1	0	0	0	0	0	0	0	0	0	1	0	0	0	.j	.j	Sofia	30	30-34	25-34	university degree (Bachelor, Masters, PhD)	university studies or degree	>0	>0	>0		Few	out to less than half	0	0	0	steady partner	1	1	other			1	1 partner	1
.l	5	15	12	0	Very negative	Negative	Positive	One non-steady partner	1	0	0	0	0	0	0	0	0	1	0	0	0	0	0	.j	.j	Sofia	33	30-34	25-34	high school or similar	high school or post secondary education (vocational school or college)	>0	>0	>0	0	More than half	out to majority	0	0	neutral or positive	non-steady partner	1	1	other			12	>10 partners	0
.l	20	30	15	5	Negative	Very negative	Positive	One non-steady partner	1	0	0	0	0	0	0	0	0	1	0	0	0	0	0	HIV negative	.j	Sofia	33	30-34	25-34	university degree (Bachelor, Masters, PhD)	university studies or degree	>0	>0	>0	>0	Less than half	out to less than half	0	0	neutral or positive	non-steady partner	1	1	other			10	6-10 partners	1
NotReactive	0	10	0	0	Very negative	Very negative	Negative	One non-steady partner	1	0	0	0	0	0	0	0	0	1	0	0	0	0	0	HIV negative	.j	Sofia	23	20-24	18-24	secondary school	secondary or lower	0	>0	0	0	Few	out to less than half	0	0	0	non-steady partner	1	1	HIV test in last 12 months and test result known.			30	>10 partners	6
NotReactive	3	15	0	1	Negative	Very negative	Positive	One steady partner	0	1	0	0	0	0	0	0	0	0	0	1	0	0	0	HIV negative	.j	Sofia	32	30-34	25-34	university education (below degree level)	university studies or degree	>0	>0	0	>0	Less than half	out to less than half	0	0	neutral or positive	steady partner	1	1	HIV test in last 12 months and test result known.			1	1 partner	1
NotReactive	2	10	0	5	Very negative	Very negative	Neither neg nor pos	One non-steady partner	1	0	0	0	0	0	0	0	0	1	0	0	0	0	0	.j	.j	Sofia	34	30-34	25-34	elementary school	secondary or lower	>0	>0	0	>0	Less than half	out to less than half	0	0	neutral or positive	non-steady partner	1	1	other			30	>10 partners	20
NotReactive	10	20	20	5	Very negative	Positive	Very positive	One non-steady partner	1	0	0	0	0	0	0	0	0	1	0	0	0	0	0	.j	.j	Sofia	21	20-24	18-24	high school or similar	high school or post secondary education (vocational school or college)	>0	>0	>0	>0	All or almost all	out to majority	0	neutral or positive	neutral or positive	non-steady partner	1	1	other			10	6-10 partners	0
NotReactive	35	27	20	10	Neither neg nor pos	Negative	Neither neg nor pos	One steady partner	1	0	0	0	0	0	0	0	0	0	0	1	0	0	0			Sofia	29	25-29	25-34	university degree (Bachelor, Masters, PhD)	university studies or degree	>0	>0	>0	>0	Few	out to less than half	neutral or positive	0	neutral or positive	steady partner	1	1	HIV test in last 12 months and test result known.			27	>10 partners	3
NotReactive	0	10	0	0	Neither neg nor pos	Positive	Positive	One non-steady partner	1	0	0	0	0	0	0	0	0	1	0	0	0	0	0	HIV negative	.j	Sofia	34	30-34	25-34	university education (below degree level)	university studies or degree	0	>0	0	0	Less than half	out to less than half	neutral or positive	neutral or positive	neutral or positive	non-steady partner	1	1	HIV test in last 12 months and test result known.			20	>10 partners	15
NotReactive	15	7	10	3	Negative	Negative	Neither neg nor pos	One non-steady partner	1	0	0	0	0	0	0	0	0	0	0	1	0	0	0	I prefer not to answer	.j	Sofia	20	20-24	18-24	post high school education (vocational school or college)	high school or post secondary education (vocational school or college)	>0	>0	>0	>0	Less than half	out to less than half	0	0	neutral or positive	non-steady partner	1	1	HIV test in last 12 months and test result known.			10	6-10 partners	9
NotReactive	10	6	6	0	Negative	Negative	Negative	One non-steady partner	0	1	0	0	0	0	0	0	0	1	0	0	0	0	0	I prefer not to answer	.j	Sofia	24	20-24	18-24	post high school education (vocational school or college)	high school or post secondary education (vocational school or college)	>0	>0	>0	0	Few	out to less than half	0	0	0	non-steady partner	1	1	HIV test in last 12 months and test result known.			12	>10 partners	12
NotReactive	2	10	0	3	Positive	Neither neg nor pos	Positive	One non-steady partner	0	0	0	0	0	1	0	0	0	1	0	0	0	0	0	HIV negative	.j	Sofia	20	20-24	18-24	high school or similar	high school or post secondary education (vocational school or college)	>0	>0	0	>0	Less than half	out to less than half	neutral or positive	neutral or positive	neutral or positive	non-steady partner	1	1	other			8	6-10 partners	2
NotReactive	10	30	5	0	Neither neg nor pos	Positive	Very positive	One non-steady partner	1	0	0	0	0	0	0	0	0	1	0	0	0	0	0	HIV negative	.j	Sofia	25	25-29	25-34	post high school education (vocational school or college)	high school or post secondary education (vocational school or college)	>0	>0	>0	0	Less than half	out to less than half	neutral or positive	neutral or positive	neutral or positive	non-steady partner	1	1	HIV test in last 12 months and test result known.			7	6-10 partners	1
NotReactive	5	18	0	0	Neither neg nor pos	Neither neg nor pos	Neither neg nor pos	One steady partner	0	1	0	0	0	0	0	0	0	1	0	0	0	0	0	HIV negative	.j	Sofia	58	55-59	+55	high school or similar	high school or post secondary education (vocational school or college)	>0	>0	0	0	Few	out to less than half	neutral or positive	neutral or positive	neutral or positive	steady partner	1	1	HIV test in last 12 months and test result known.			21	>10 partners	16
NotReactive	3	5	1	1	Neither neg nor pos	Very negative	Very positive	One non-steady partner	0	0	1	0	0	0	0	0	0	0	0	1	0	0	0	HIV negative	.j	Sofia	20	20-24	18-24	high school or similar	high school or post secondary education (vocational school or college)	>0	>0	>0	>0	Less than half	out to less than half	neutral or positive	0	neutral or positive	non-steady partner	1	1	other			15	>10 partners	0
NotReactive	0	50	0	0	Neither neg nor pos	Neither neg nor pos	Positive	One non-steady partner	0	1	0	0	0	0	0	0	0	1	0	0	0	0	0	HIV negative	.j	Sofia	27	25-29	25-34	university education (below degree level)	university studies or degree	0	>0	0	0	Less than half	out to less than half	neutral or positive	neutral or positive	neutral or positive	non-steady partner	1	1	HIV test in last 12 months and test result known.			10	6-10 partners	0
NotReactive	3	6			Very negative	Very negative	Negative	One non-steady partner	0	0	0	0	1	0	0	0	0	0	0	1	0	0	0			Sofia	23	20-24	18-24	post high school education (vocational school or college)	high school or post secondary education (vocational school or college)	>0	>0			Less than half	out to less than half	0	0	0	non-steady partner	1	1	other			1	1 partner	1
.l	10	13	10	0	Negative	Negative	Negative	One non-steady partner	0	0	0	0	0	0	1	0	0	0	0	0	0	1	0	HIV negative	.j	Sofia	32	30-34	25-34	university degree (Bachelor, Masters, PhD)	university studies or degree	>0	>0	>0	0	Few	out to less than half	0	0	0	non-steady partner	1	1	HIV test in last 12 months and test result known.			17	>10 partners	0
NotReactive	9	3	10	3	Negative	Neither neg nor pos	Positive	One steady partner	0	1	0	0	0	0	0	0	0	1	0	0	0	0	0	I prefer not to answer	.j	Sofia	36	35-39	35-44	university education (below degree level)	university studies or degree	>0	>0	>0	>0	Less than half	out to less than half	0	neutral or positive	neutral or positive	steady partner	1	1	other			10	6-10 partners	10
NotReactive	0	0	0	0	Neither neg nor pos	Neither neg nor pos	Neither neg nor pos	One non-steady partner	0	1	0	0	0	0	0	0	0	1	0	0	0	0	0	HIV negative	.j	Sofia	30	30-34	25-34	university education (below degree level)	university studies or degree	0	0	0	0	Less than half	out to less than half	neutral or positive	neutral or positive	neutral or positive	non-steady partner	1	1	HIV test in last 12 months and test result known.			6	6-10 partners	1
.l	15	3	10	1	Negative	Negative	Negative	One non-steady partner	1	0	0	0	0	0	0	0	0	0	0	0	0	1	0	I prefer not to answer	.j	Sofia	22	20-24	18-24	post high school education (vocational school or college)	high school or post secondary education (vocational school or college)	>0	>0	>0	>0	Few	out to less than half	0	0	0	non-steady partner	1	1	HIV test in last 12 months and test result known.			20	>10 partners	20
NotReactive	7	14	1	0	Negative	Negative	Neither neg nor pos	One non-steady partner	0	0	0	0	0	1	0	0	0	0	0	0	0	1	0	HIV negative	.j	Sofia	23	20-24	18-24	high school or similar	high school or post secondary education (vocational school or college)	>0	>0	>0	0	Less than half	out to less than half	0	0	neutral or positive	non-steady partner	1	1	HIV test in last 12 months and test result known.			5	4-5 partners	0
NotReactive	2	10	0	0	Negative	Neither neg nor pos	Negative	One non-steady partner	1	0	0	0	0	0	0	0	0	0	0	0	0	1	0	HIV negative	.j	Sofia	21	20-24	18-24	high school or similar	high school or post secondary education (vocational school or college)	>0	>0	0	0	Few	out to less than half	0	neutral or positive	0	non-steady partner	1	1	HIV test in last 12 months and test result known.			5	4-5 partners	2
NotReactive	6	30	0	0	Neither neg nor pos	Neither neg nor pos	Neither neg nor pos	One non-steady partner	1	0	0	0	0	0	0	0	0	1	0	0	0	0	0	HIV negative	.j	Sofia	28	25-29	25-34	post high school education (vocational school or college)	high school or post secondary education (vocational school or college)	>0	>0	0	0	Less than half	out to less than half	neutral or positive	neutral or positive	neutral or positive	non-steady partner	1	1	HIV test in last 12 months and test result known.			9	6-10 partners	1
NotReactive	10	30		0	Neither neg nor pos	Neither neg nor pos	Positive	One non-steady partner	0	0	0	0	0	1	0	0	0	0	0	0	0	0	1	I prefer not to answer	.j	Sofia	27	25-29	25-34	university education (below degree level)	university studies or degree	>0	>0		0	More than half	out to majority	neutral or positive	neutral or positive	neutral or positive	non-steady partner	1		HIV test in last 12 months and test result known.			1	1 partner	9
NotReactive	8	20	5	1	Neither neg nor pos	Negative	Positive	One non-steady partner	0	0	0	0	0	1	0	0	0	0	0	0	0	1	0	I prefer not to answer	.j	Sofia	28	25-29	25-34	high school or similar	high school or post secondary education (vocational school or college)	>0	>0	>0	>0	Few	out to less than half	neutral or positive	0	neutral or positive	non-steady partner	1	1	HIV test in last 12 months and test result known.			23	>10 partners	2
NotReactive	20	10	20	2	Very negative	Negative	Positive	One non-steady partner	0	1	0	0	0	0	0	0	0	1	0	0	0	0	0	HIV negative	.j	Sofia	22	20-24	18-24	high school or similar	high school or post secondary education (vocational school or college)	>0	>0	>0	>0	Less than half	out to less than half	0	0	neutral or positive	non-steady partner	1	1	HIV test in last 12 months and test result known.			10	6-10 partners	5
NotReactive	27	29	10	7	Neither neg nor pos	Neither neg nor pos	Neither neg nor pos	One non-steady partner	0	1	0	0	0	0	0	0	0	0	0	1	0	0	0	HIV negative	.j	Sofia	28	25-29	25-34	university degree (Bachelor, Masters, PhD)	university studies or degree	>0	>0	>0	>0	Few	out to less than half	neutral or positive	neutral or positive	neutral or positive	non-steady partner	1	1	HIV test in last 12 months and test result known.			26	>10 partners	0
NotReactive	10	35	5	1	Negative	Negative	Negative	One non-steady partner	0	0	0	0	0	1	0	0	0	0	0	1	0	0	0	I prefer not to answer	.j	Sofia	21	20-24	18-24	high school or similar	high school or post secondary education (vocational school or college)	>0	>0	>0	>0	Few	out to less than half	0	0	0	non-steady partner	1	1	HIV test in last 12 months and test result known.			20	>10 partners	20
NotReactive	0	10	1	2	Neither neg nor pos	Very negative	Positive	One non-steady partner	1	0	0	0	0	0	0	0	0	1	0	0	0	0	0	HIV negative	.j	Sofia	30	30-34	25-34	university education (below degree level)	university studies or degree	0	>0	>0	>0	Few	out to less than half	neutral or positive	0	neutral or positive	non-steady partner	1	1	HIV test in last 12 months and test result known.			10	6-10 partners	1
NotReactive	2	10	0	0	Positive	Positive	Positive	One steady partner	0	0	0	1	0	0	0	0	0	0	0	1	0	0	0	HIV negative	.j	Sofia	19	18-19	18-24	high school or similar	high school or post secondary education (vocational school or college)	>0	>0	0	0	More than half	out to majority	neutral or positive	neutral or positive	neutral or positive	steady partner	1	1	HIV test in last 12 months and test result known.			4	4-5 partners	0
NotReactive	0	5	0	0	Very negative	Very negative	Very negative	One non-steady partner	0	0	0	0	0	1	0	0	0	0	0	1	0	0	0	I prefer not to answer	.j	Sofia	27	25-29	25-34	secondary school	secondary or lower	0	>0	0	0	Few	out to less than half	0	0	0	non-steady partner	1	1	other			40	>10 partners	21
NotReactive	10	10	10	0	Neither neg nor pos	Very negative	Positive	One non-steady partner	0	1	0	0	0	0	0	0	0	1	0	0	0	0	0	HIV negative	.j	Sofia	23	20-24	18-24	high school or similar	high school or post secondary education (vocational school or college)	>0	>0	>0	0	More than half	out to majority	neutral or positive	0	neutral or positive	non-steady partner	1	1	HIV test in last 12 months and test result known.			3	2-3 partners	2
NotReactive	7	3	1	2	Negative	Negative	Negative	One non-steady partner	1	0	0	0	0	0	0	0	0	0	0	1	0	0	0	HIV negative	.j	Sofia	23	20-24	18-24	post high school education (vocational school or college)	high school or post secondary education (vocational school or college)	>0	>0	>0	>0	Few	out to less than half	0	0	0	non-steady partner	1	1	HIV test in last 12 months and test result known.			6	6-10 partners	6
NotReactive	20	40	30	15	Neither neg nor pos	Neither neg nor pos	Positive	One non-steady partner	1	0	0	0	0	0	0	0	0	1	0	0	0	0	0	HIV negative	.j	Sofia	28	25-29	25-34	university degree (Bachelor, Masters, PhD)	university studies or degree	>0	>0	>0	>0	More than half	out to majority	neutral or positive	neutral or positive	neutral or positive	non-steady partner	1	1	HIV test in last 12 months and test result known.			5	4-5 partners	5
NotReactive	3	5	7	9	Neither neg nor pos	Positive	Very positive	One steady partner	0	0	0	0	0	1	0	0	0	0	0	1	0	0	0	HIV negative	.j	Sofia	21	20-24	18-24	post high school education (vocational school or college)	high school or post secondary education (vocational school or college)	>0	>0	>0	>0	More than half	out to majority	neutral or positive	neutral or positive	neutral or positive	steady partner	1	1	HIV test in last 12 months and test result known.			1	1 partner	1
NotReactive	0	20	0	0	Neither neg nor pos	Negative	Positive	One steady partner	1	0	0	0	0	0	0	0	0	0	0	1	0	0	0	HIV negative	.j	Sofia	34	30-34	25-34	university education (below degree level)	university studies or degree	0	>0	0	0	Few	out to less than half	neutral or positive	0	neutral or positive	steady partner	1	1	HIV test in last 12 months and test result known.			1	1 partner	1
NotReactive	2	10	1	1	Negative	Negative	Neither neg nor pos	One non-steady partner	0	0	0	0	0	0	1	0	0	0	0	0	0	1	0	.j	.j	Sofia	25	25-29	25-34	university education (below degree level)	university studies or degree	>0	>0	>0	>0	Few	out to less than half	0	0	neutral or positive	non-steady partner	1	1	other			10	6-10 partners	7
NotReactive	15	20	1	0	Neither neg nor pos	Neither neg nor pos	Neither neg nor pos	One non-steady partner	0	1	0	0	0	0	0	0	0	0	0	0	0	1	0	HIV negative	.j	Sofia	22	20-24	18-24	high school or similar	high school or post secondary education (vocational school or college)	>0	>0	>0	0	More than half	out to majority	neutral or positive	neutral or positive	neutral or positive	non-steady partner	1	1	HIV test in last 12 months and test result known.			4	4-5 partners	4
NotReactive	2	10	0	0	Positive	Positive	Positive	One non-steady partner	1	0	0	0	0	0	0	0	0	0	0	1	0	0	0	HIV negative	.j	Sofia	23	20-24	18-24	post high school education (vocational school or college)	high school or post secondary education (vocational school or college)	>0	>0	0	0	Few	out to less than half	neutral or positive	neutral or positive	neutral or positive	non-steady partner	1	1	HIV test in last 12 months and test result known.			10	6-10 partners	1
NotReactive	6	20	0	0	Neither neg nor pos	Neither neg nor pos	Neither neg nor pos	One non-steady partner	0	1	0	0	0	0	0	0	0	1	0	0	0	0	0	HIV negative	.j	Sofia	27	25-29	25-34	university education (below degree level)	university studies or degree	>0	>0	0	0	Less than half	out to less than half	neutral or positive	neutral or positive	neutral or positive	non-steady partner	1	1	HIV test in last 12 months and test result known.			10	6-10 partners	0
NotReactive	20	30	20	10	Negative	Very negative	Positive	One non-steady partner	0	1	0	0	0	0	0	0	0	1	0	0	0	0	0	HIV negative	.j	Sofia	31	30-34	25-34	university education (below degree level)	university studies or degree	>0	>0	>0	>0	Less than half	out to less than half	0	0	neutral or positive	non-steady partner	1	1	HIV test in last 12 months and test result known.			11	>10 partners	2
.l	6	10	3	0	Very negative	Negative	Positive	One steady partner	0	1	0	0	0	0	0	0	0	0	0	1	0	0	0	I prefer not to answer	.j	Sofia	32	30-34	25-34	university degree (Bachelor, Masters, PhD)	university studies or degree	>0	>0	>0	0	Less than half	out to less than half	0	0	neutral or positive	steady partner	1	1	HIV test in last 12 months and test result known.			1	1 partner	1
NotReactive	0	20	0	0	Neither neg nor pos	Neither neg nor pos	Very positive	One non-steady partner	1	0	0	0	0	0	0	0	0	1	0	0	0	0	0	HIV negative	.j	Sofia	28	25-29	25-34	university education (below degree level)	university studies or degree	0	>0	0	0	Less than half	out to less than half	neutral or positive	neutral or positive	neutral or positive	non-steady partner	1	1	HIV test in last 12 months and test result known.			6	6-10 partners	0
NotReactive	4	15	3	2	Negative	Negative	Neither neg nor pos	One non-steady partner	1	0	0	0	0	0	0	0	0	1	0	0	0	0	0	HIV negative	.j	Sofia	21	20-24	18-24	post high school education (vocational school or college)	high school or post secondary education (vocational school or college)	>0	>0	>0	>0	Less than half	out to less than half	0	0	neutral or positive	non-steady partner	1	1	HIV test in last 12 months and test result known.			12	>10 partners	12
.l	1	15	0	0	Negative	Negative	Neither neg nor pos	One non-steady partner	1	0	0	0	0	0	0	0	0	0	0	1	0	0	0	HIV negative	.j	Sofia	29	25-29	25-34	high school or similar	high school or post secondary education (vocational school or college)	>0	>0	0	0	Less than half	out to less than half	0	0	neutral or positive	non-steady partner	1	1	HIV test in last 12 months and test result known.			10	6-10 partners	9
NotReactive	10	3	0	2	Neither neg nor pos	Positive	Positive	One non-steady partner	0	1	0	0	0	0	0	0	0	1	0	0	0	0	0	HIV negative	.j	Sofia	38	35-39	35-44	university education (below degree level)	university studies or degree	>0	>0	0	>0	Less than half	out to less than half	neutral or positive	neutral or positive	neutral or positive	non-steady partner	1	1	other			6	6-10 partners	1
NotReactive	15	30	20	10	Negative	Neither neg nor pos	Neither neg nor pos	One steady partner	1	0	0	0	0	0	0	0	0	1	0	0	0	0	0	HIV negative	.j	Sofia	31	30-34	25-34	university degree (Bachelor, Masters, PhD)	university studies or degree	>0	>0	>0	>0	More than half	out to majority	0	neutral or positive	neutral or positive	steady partner	1	1	other			7	6-10 partners	1
NotReactive	0	15	0	0	Neither neg nor pos	Neither neg nor pos	Positive	One non-steady partner	1	0	0	0	0	0	0	0	0	0	0	1	0	0	0	HIV negative	.j	Sofia	23	20-24	18-24	post high school education (vocational school or college)	high school or post secondary education (vocational school or college)	0	>0	0	0	Less than half	out to less than half	neutral or positive	neutral or positive	neutral or positive	non-steady partner	1	1	HIV test in last 12 months and test result known.			3	2-3 partners	3
NotReactive	9	30	20	5	Very negative	Very negative	Positive	One non-steady partner	1	0	0	0	0	0	0	0	0	1	0	0	0	0	0	HIV negative	.j	Sofia	27	25-29	25-34	high school or similar	high school or post secondary education (vocational school or college)	>0	>0	>0	>0	More than half	out to majority	0	0	neutral or positive	non-steady partner	1	1	HIV test in last 12 months and test result known.			20	>10 partners	0
NotReactive	6	12	4	0	Neither neg nor pos	Neither neg nor pos	Neither neg nor pos	One non-steady partner	0	0	0	0	0	1	0	0	0	0	0	0	1	0	0	I prefer not to answer	.j	Sofia	36	35-39	35-44	university degree (Bachelor, Masters, PhD)	university studies or degree	>0	>0	>0	0	Few	out to less than half	neutral or positive	neutral or positive	neutral or positive	non-steady partner	1	1	HIV test in last 12 months and test result known.			8	6-10 partners	0
NotReactive	2	20	4	0	Neither neg nor pos	Negative	Neither neg nor pos	One non-steady partner	0	0	0	0	0	1	0	0	0	0	0	1	0	0	0	HIV negative	.j	Sofia	29	25-29	25-34	university degree (Bachelor, Masters, PhD)	university studies or degree	>0	>0	>0	0	None	out to less than half	neutral or positive	0	neutral or positive	non-steady partner	1	1	HIV test in last 12 months and test result known.			5	4-5 partners	0
NotReactive	15	10	10	0	Neither neg nor pos	Positive	Positive	One non-steady partner	0	0	0	0	0	1	0	0	0	0	0	1	0	0	0	I prefer not to answer	.j	Sofia	20	20-24	18-24	high school or similar	high school or post secondary education (vocational school or college)	>0	>0	>0	0	More than half	out to majority	neutral or positive	neutral or positive	neutral or positive	non-steady partner	1	1	HIV test in last 12 months and test result known.			15	>10 partners	2
NotReactive	8	3	5	2	Negative	Negative	Neither neg nor pos	One steady partner	0	0	0	0	0	1	0	0	0	0	0	1	0	0	0	I prefer not to answer	.j	Sofia	25	25-29	25-34	post high school education (vocational school or college)	high school or post secondary education (vocational school or college)	>0	>0	>0	>0	Few	out to less than half	0	0	neutral or positive	steady partner	1	1	other			13	>10 partners	13
NotReactive	12	4	10	2	Negative	Neither neg nor pos	Positive	One steady partner	0	1	0	0	0	0	0	0	0	0	0	0	0	1	0	I prefer not to answer	.j	Sofia	27	25-29	25-34	high school or similar	high school or post secondary education (vocational school or college)	>0	>0	>0	>0	Less than half	out to less than half	0	neutral or positive	neutral or positive	steady partner	1	1	HIV test in last 12 months and test result known.			1	1 partner	1
NotReactive	1	2	4	0	Negative	Negative	Neither neg nor pos	One steady partner	0	1	0	0	0	0	0	0	0	0	0	1	0	0	0	I prefer not to answer	.j	Sofia	25	25-29	25-34	university education (below degree level)	university studies or degree	>0	>0	>0	0	Few	out to less than half	0	0	neutral or positive	steady partner	1	1	HIV test in last 12 months and test result known.			6	6-10 partners	2
.l	4	10	3	0	Neither neg nor pos	Neither neg nor pos	Positive	One non-steady partner	0	1	0	0	0	0	0	0	0	1	0	0	0	0	0	HIV negative	.j	Sofia	23	20-24	18-24	post high school education (vocational school or college)	high school or post secondary education (vocational school or college)	>0	>0	>0	0	Few	out to less than half	neutral or positive	neutral or positive	neutral or positive	non-steady partner	1	1	HIV test in last 12 months and test result known.			6	6-10 partners	0
NotReactive	3	60	10	5	Positive	Positive	Positive	One steady partner	0	1	0	0	0	0	0	0	0	1	0	0	0	0	0	HIV negative	.j	Sofia	39	35-39	35-44	university degree (Bachelor, Masters, PhD)	university studies or degree	>0	>0	>0	>0	More than half	out to majority	neutral or positive	neutral or positive	neutral or positive	steady partner	1	1	HIV test in last 12 months and test result known.			2	2-3 partners	1
NotReactive	36	28	0	0	Positive	Positive	Positive	One non-steady partner	1	0	0	0	0	0	0	0	1	0	0	0	0	0	0	I prefer not to answer	.j	Sofia	25	25-29	25-34	university education (below degree level)	university studies or degree	>0	>0	0	0	More than half	out to majority	neutral or positive	neutral or positive	neutral or positive	non-steady partner	1	1	other			8	6-10 partners	6
NotReactive	4	12	4	0	Neither neg nor pos	Neither neg nor pos	Positive	One steady partner	0	1	0	0	0	0	0	0	0	1	0	0	0	0	0	HIV negative	.j	Sofia	37	35-39	35-44	university education (below degree level)	university studies or degree	>0	>0	>0	0	More than half	out to majority	neutral or positive	neutral or positive	neutral or positive	steady partner	1	1	HIV test in last 12 months and test result known.			4	4-5 partners	1
NotReactive	4	10	0	2	Positive	Negative	Positive	One non-steady partner	0	1	0	0	0	0	0	0	0	1	0	0	0	0	0	HIV negative	.j	Sofia	31	30-34	25-34	high school or similar	high school or post secondary education (vocational school or college)	>0	>0	0	>0	Few	out to less than half	neutral or positive	0	neutral or positive	non-steady partner	1	1	other			4	4-5 partners	0
NotReactive	0	0	0	0	Neither neg nor pos	Negative	Positive	One non-steady partner	1	0	0	0	0	0	0	0	0	1	0	0	0	0	0	HIV negative	.j	Sofia	25	25-29	25-34	secondary school	secondary or lower	0	0	0	0	Few	out to less than half	neutral or positive	0	neutral or positive	non-steady partner	1	1	HIV test in last 12 months and test result known.			65	>10 partners	10
NotReactive	7	5	3	3	Neither neg nor pos	Positive	Positive	One steady partner	0	0	1	0	0	0	0	0	0	0	0	1	0	0	0	HIV negative	.j	Sofia	22	20-24	18-24	university education (below degree level)	university studies or degree	>0	>0	>0	>0	Less than half	out to less than half	neutral or positive	neutral or positive	neutral or positive	steady partner	1	1	HIV test in last 12 months and test result known.			16	>10 partners	11
NotReactive	2	9	1	0	Negative	Neither neg nor pos	Positive	One steady partner	0	1	0	0	0	0	0	0	0	0	0	1	0	0	0	HIV negative	.j	Sofia	27	25-29	25-34	university education (below degree level)	university studies or degree	>0	>0	>0	0	Few	out to less than half	0	neutral or positive	neutral or positive	steady partner	1	1	HIV test in last 12 months and test result known.			6	6-10 partners	1
NotReactive	6	40	5	0	Positive	Positive	Positive	One non-steady partner	1	0	0	0	0	0	0	0	0	0	0	1	0	0	0	HIV negative	.j	Sofia	33	30-34	25-34	university degree (Bachelor, Masters, PhD)	university studies or degree	>0	>0	>0	0	More than half	out to majority	neutral or positive	neutral or positive	neutral or positive	non-steady partner	1	1	HIV test in last 12 months and test result known.			21	>10 partners	0
NotReactive	10	7	12	3	Neither neg nor pos	Positive	Positive	One non-steady partner	0	0	0	0	0	1	0	0	0	0	0	1	0	0	0	I prefer not to answer	.j	Sofia	30	30-34	25-34	university education (below degree level)	university studies or degree	>0	>0	>0	>0	More than half	out to majority	neutral or positive	neutral or positive	neutral or positive	non-steady partner	1	1	HIV test in last 12 months and test result known.			17	>10 partners	17
Reactive	50	100	90	50	Very negative	Neither neg nor pos	Negative	One non-steady partner	0	0	0	0	0	0	1	0	0	0	0	0	0	1	0	.j	.j	Sofia	35	35-39	35-44	elementary school	secondary or lower	>0	>0	>0	>0	Less than half	out to less than half	0	neutral or positive	0	non-steady partner	1	1	other			10	6-10 partners
NotReactive	17	26			Neither neg nor pos	Negative	Very positive	One steady partner	0	1	0	0	0	0	0	0	0	1	0	0	0	0	0	HIV negative	.j	Sofia	39	35-39	35-44	university degree (Bachelor, Masters, PhD)	university studies or degree	>0	>0			More than half	out to majority	neutral or positive	0	neutral or positive	steady partner	1	1	HIV test in last 12 months and test result known.			2	2-3 partners	1
NotReactive	2	30	1	2	Neither neg nor pos	Neither neg nor pos	Very positive	One non-steady partner	1	0	0	0	0	0	0	0	0	1	0	0	0	0	0	HIV negative	.j	Sofia	26	25-29	25-34	university degree (Bachelor, Masters, PhD)	university studies or degree	>0	>0	>0	>0	Less than half	out to less than half	neutral or positive	neutral or positive	neutral or positive	non-steady partner	1	1	HIV test in last 12 months and test result known.			20	>10 partners	2
.l	20	90	10	40	Very negative	Very negative	Very negative	One non-steady partner	0	0	0	0	0	1	0	0	0	0	0	1	0	0	0	I prefer not to answer	.j	Sofia	28	25-29	25-34	university education (below degree level)	university studies or degree	>0	>0	>0	>0	None	out to less than half	0	0	0	non-steady partner	1	1	HIV test in last 12 months and test result known.					20
NotReactive	2	10	0	0	Neither neg nor pos	Negative	Very positive	One steady partner	0	1	0	0	0	0	0	0	0	0	0	1	0	0	0	HIV negative	.j	Sofia	37	35-39	35-44	university education (below degree level)	university studies or degree	>0	>0	0	0	Less than half	out to less than half	neutral or positive	0	neutral or positive	steady partner	1	1	HIV test in last 12 months and test result known.			11	>10 partners	2
NotReactive	2	28			Negative	Neither neg nor pos	Very positive	One non-steady partner	0	0	0	0	1	0	0	0	0	0	0	1	0	0	0	HIV negative	.j	Sofia	26	25-29	25-34	university education (below degree level)	university studies or degree	>0	>0			More than half	out to majority	0	neutral or positive	neutral or positive	non-steady partner	1	1	HIV test in last 12 months and test result known.			2	2-3 partners	0
NotReactive	9	10	3	0	Neither neg nor pos	Neither neg nor pos	Neither neg nor pos	One non-steady partner	0	0	0	0	0	1	0	0	0	0	0	0	0	1	0	HIV negative	.j	Sofia	33	30-34	25-34	university degree (Bachelor, Masters, PhD)	university studies or degree	>0	>0	>0	0	Less than half	out to less than half	neutral or positive	neutral or positive	neutral or positive	non-steady partner	1	1	HIV test in last 12 months and test result known.			0	no partner	0
NotReactive	0	5	2	3	Neither neg nor pos	Neither neg nor pos	Neither neg nor pos	One non-steady partner	1	0	0	0	0	0	0	0	0	1	0	0	0	0	0	HIV negative	.j	Sofia	27	25-29	25-34	post high school education (vocational school or college)	high school or post secondary education (vocational school or college)	0	>0	>0	>0	Few	out to less than half	neutral or positive	neutral or positive	neutral or positive	non-steady partner	1	1	HIV test in last 12 months and test result known.			7	6-10 partners	1
NotReactive	10	5	3	0	Negative	Negative	Neither neg nor pos	One steady partner	0	1	0	0	0	0	0	0	0	0	0	1	0	0	0	HIV negative	.j	Sofia	33	30-34	25-34	university education (below degree level)	university studies or degree	>0	>0	>0	0	Few	out to less than half	0	0	neutral or positive	steady partner	1	1	HIV test in last 12 months and test result known.			5	4-5 partners	5
NotReactive	0	6	2	0	Positive	Positive	Very positive	One non-steady partner	1	0	0	0	0	0	0	0	0	1	0	0	0	0	0	HIV negative	.j	Sofia	26	25-29	25-34	post high school education (vocational school or college)	high school or post secondary education (vocational school or college)	0	>0	>0	0	More than half	out to majority	neutral or positive	neutral or positive	neutral or positive	non-steady partner	1	1	HIV test in last 12 months and test result known.			8	6-10 partners	2
NotReactive	10	15			Very negative	Negative	Positive	More than one partner	0	0	0	0	1	0	0	0	0	1	0	0	0	0	0	HIV negative	.j	Sofia	22	20-24	18-24	post high school education (vocational school or college)	high school or post secondary education (vocational school or college)	>0	>0			Less than half	out to less than half	0	0	neutral or positive	more than one partner	1	1	other			2	2-3 partners	2
NotReactive	0	10	0	6	Very negative	Neither neg nor pos	Very positive	One non-steady partner	0	0	0	0	0	1	0	0	0	0	0	1	0	0	0	HIV negative	.j	Sofia	37	35-39	35-44	university degree (Bachelor, Masters, PhD)	university studies or degree	0	>0	0	>0	Less than half	out to less than half	0	neutral or positive	neutral or positive	non-steady partner	1	1	HIV test in last 12 months and test result known.			8	6-10 partners	1
NotReactive		30		12	Negative	Neither neg nor pos	Positive	One non-steady partner	1	0	0	0	0	0	0	0	1	0	0	0	0	0	0	.j	.j	Sofia	26	25-29	25-34	university education (below degree level)	university studies or degree		>0		>0	Less than half	out to less than half	0	neutral or positive	neutral or positive	non-steady partner	1	1	other			2	2-3 partners	0
NotReactive	6	20	3	0	Neither neg nor pos	Positive	Positive	One steady partner	0	1	0	0	0	0	0	0	0	0	0	1	0	0	0	HIV negative	.j	Sofia	31	30-34	25-34	university education (below degree level)	university studies or degree	>0	>0	>0	0	Less than half	out to less than half	neutral or positive	neutral or positive	neutral or positive	steady partner	1	1	HIV test in last 12 months and test result known.			1	1 partner	1
NotReactive	30	40	15	0	Negative	Neither neg nor pos	Very positive	One non-steady partner	1	0	0	0	0	0	0	0	0	1	0	0	0	0	0	HIV negative	.j	Sofia	36	35-39	35-44	elementary school	secondary or lower	>0	>0	>0	0	More than half	out to majority	0	neutral or positive	neutral or positive	non-steady partner	1	1	HIV test in last 12 months and test result known.			6	6-10 partners	2
NotReactive	0	10	0	5	Neither neg nor pos	Negative	Positive	One steady partner	0	1	0	0	0	0	0	0	0	0	0	1	0	0	0	HIV negative	.j	Sofia	41	40-44	35-44	high school or similar	high school or post secondary education (vocational school or college)	0	>0	0	>0	Few	out to less than half	neutral or positive	0	neutral or positive	steady partner	1	1	HIV test in last 12 months and test result known.			12	>10 partners	0
NotReactive	18			8	Neither neg nor pos	Positive	Very positive	One non-steady partner	1	0	0	0	0	0	0	0	0	0	0	1	0	0	0			Sofia	25	25-29	25-34	university education (below degree level)	university studies or degree	>0			>0	Less than half	out to less than half	neutral or positive	neutral or positive	neutral or positive	non-steady partner	1	1	other			2	2-3 partners	6
NotReactive	11	20	6	5	Very negative	Very negative	Positive	One non-steady partner	1	0	0	0	0	0	0	0	0	0	0	1	0	0	0	I prefer not to answer	.j	Sofia	19	18-19	18-24	high school or similar	high school or post secondary education (vocational school or college)	>0	>0	>0	>0	Few	out to less than half	0	0	neutral or positive	non-steady partner	1	1	HIV test in last 12 months and test result known.			30	>10 partners	30
NotReactive	5	30	20	5	Negative	Negative	Neither neg nor pos	One non-steady partner	1	0	0	0	0	0	0	0	0	1	0	0	0	0	0	HIV negative	.j	Sofia	32	30-34	25-34	post high school education (vocational school or college)	high school or post secondary education (vocational school or college)	>0	>0	>0	>0	Less than half	out to less than half	0	0	neutral or positive	non-steady partner	1	1	HIV test in last 12 months and test result known.			15	>10 partners	2
NotReactive	4	20	1	3	Neither neg nor pos	Neither neg nor pos	Positive	One steady partner	1	0	0	0	0	0	0	0	0	0	0	0	0	1	0	HIV negative	.j	Sofia	30	30-34	25-34	university degree (Bachelor, Masters, PhD)	university studies or degree	>0	>0	>0	>0	Few	out to less than half	neutral or positive	neutral or positive	neutral or positive	steady partner	1	1	HIV test in last 12 months and test result known.			6	6-10 partners	6
NotReactive	3	6	10	3	Negative	Negative	Positive	One steady partner	0	1	0	0	0	0	0	0	0	1	0	0	0	0	0	I prefer not to answer	.j	Sofia	38	35-39	35-44	university education (below degree level)	university studies or degree	>0	>0	>0	>0	Less than half	out to less than half	0	0	neutral or positive	steady partner	1	1	HIV test in last 12 months and test result known.			10	6-10 partners	2
NotReactive	4	8	2	0	Neither neg nor pos	Neither neg nor pos	Positive	One steady partner	0	1	0	0	0	0	0	0	0	0	0	1	0	0	0	HIV negative	.j	Sofia	23	20-24	18-24	high school or similar	high school or post secondary education (vocational school or college)	>0	>0	>0	0	Less than half	out to less than half	neutral or positive	neutral or positive	neutral or positive	steady partner	1	1	HIV test in last 12 months and test result known.			6	6-10 partners	1
NotReactive	0	15	1	3	Negative	Negative	Negative	One non-steady partner	1	0	0	0	0	0	0	0	0	1	0	0	0	0	0	HIV negative	.j	Sofia	33	30-34	25-34	university education (below degree level)	university studies or degree	0	>0	>0	>0	None	out to less than half	0	0	0	non-steady partner	1	1	HIV test in last 12 months and test result known.			8	6-10 partners	0
NotReactive	9	20	1	1	Negative	Neither neg nor pos	Positive	One non-steady partner	0	0	0	0	0	1	0	0	0	0	0	0	1	0	0	I prefer not to answer	.j	Sofia	29	25-29	25-34			>0	>0	>0	>0	All or almost all	out to majority	0	neutral or positive	neutral or positive	non-steady partner	1	1	HIV test in last 12 months and test result known.			10	6-10 partners	9
NotReactive	15	10	5	3	Neither neg nor pos	Positive	Positive	One non-steady partner	1	0	0	0	0	0	0	0	0	0	0	1	0	0	0	I prefer not to answer	.j	Sofia	33	30-34	25-34	university degree (Bachelor, Masters, PhD)	university studies or degree	>0	>0	>0	>0	Less than half	out to less than half	neutral or positive	neutral or positive	neutral or positive	non-steady partner	1	1	other			11	>10 partners	11
NotReactive	2	10	6	2	Negative	Neither neg nor pos	Positive	One non-steady partner	1	0	0	0	0	0	0	0	0	0	0	1	0	0	0	HIV negative	.j	Sofia	24	20-24	18-24	high school or similar	high school or post secondary education (vocational school or college)	>0	>0	>0	>0	Few	out to less than half	0	neutral or positive	neutral or positive	non-steady partner	1	1	HIV test in last 12 months and test result known.			11	>10 partners	3
NotReactive	6	16	12		Neither neg nor pos	Positive	Positive	One non-steady partner	1	0	0	0	0	0	0	0	1	0	0	0	0	0	0	.j	.j	Sofia	36	35-39	35-44	university education (below degree level)	university studies or degree	>0	>0	>0		More than half	out to majority	neutral or positive	neutral or positive	neutral or positive	non-steady partner	1	1	other			1	1 partner	1
NotReactive	10	5	5	1	Negative	Neither neg nor pos	Positive	One non-steady partner	1	0	0	0	0	0	0	0	0	0	0	1	0	0	0	I prefer not to answer	.j	Sofia	34	30-34	25-34	university degree (Bachelor, Masters, PhD)	university studies or degree	>0	>0	>0	>0	Few	out to less than half	0	neutral or positive	neutral or positive	non-steady partner	1	1	HIV test in last 12 months and test result known.			20	>10 partners	20
NotReactive	10	10	5	1	Positive	Positive	Positive	One non-steady partner	0	0	0	0	0	1	0	0	0	0	0	0	0	1	0	HIV negative	.j	Sofia	34	30-34	25-34	university degree (Bachelor, Masters, PhD)	university studies or degree	>0	>0	>0	>0	All or almost all	out to majority	neutral or positive	neutral or positive	neutral or positive	non-steady partner	1	1	HIV test in last 12 months and test result known.			1	1 partner	2
NotReactive	10	30	12	5	Negative	Negative	Positive	One non-steady partner	1	0	0	0	0	0	0	0	0	0	0	1	0	0	0	HIV negative	.j	Sofia	32	30-34	25-34	university degree (Bachelor, Masters, PhD)	university studies or degree	>0	>0	>0	>0	Less than half	out to less than half	0	0	neutral or positive	non-steady partner	1	1	HIV test in last 12 months and test result known.			32	>10 partners	27
NotReactive	0	0	0	0	Neither neg nor pos	Negative	Very positive	One non-steady partner	1	0	0	0	0	0	0	0	0	0	0	1	0	0	0	HIV negative	.j	Sofia	34	30-34	25-34	high school or similar	high school or post secondary education (vocational school or college)	0	0	0	0	Few	out to less than half	neutral or positive	0	neutral or positive	non-steady partner	1	1	HIV test in last 12 months and test result known.			30	>10 partners	5
NotReactive	10	10	10	2	Negative	Negative	Very positive	One steady partner	1	0	0	0	0	0	0	0	0	1	0	0	0	0	0	HIV negative	.j	Sofia	32	30-34	25-34	university degree (Bachelor, Masters, PhD)	university studies or degree	>0	>0	>0	>0	More than half	out to majority	0	0	neutral or positive	steady partner	1	1	other			5	4-5 partners	1
NotReactive	3	10	3	2	Neither neg nor pos	Neither neg nor pos	Neither neg nor pos	One non-steady partner	0	1	0	0	0	0	0	0	0	1	0	0	0	0	0	HIV negative	.j	Sofia	22	20-24	18-24	post high school education (vocational school or college)	high school or post secondary education (vocational school or college)	>0	>0	>0	>0	Few	out to less than half	neutral or positive	neutral or positive	neutral or positive	non-steady partner	1	1	HIV test in last 12 months and test result known.			6	6-10 partners	6
NotReactive	12	67	36		Neither neg nor pos	Positive	Very positive	One non-steady partner	0	0	0	0	1	0	0	0	0	0	0	0	1	0	0	HIV negative	.j	Sofia	20	20-24	18-24	post high school education (vocational school or college)	high school or post secondary education (vocational school or college)	>0	>0	>0		All or almost all	out to majority	neutral or positive	neutral or positive	neutral or positive	non-steady partner	1	1	HIV test in last 12 months and test result known.			27	>10 partners
NotReactive	5	20	0	0	Negative	Negative	Negative	One non-steady partner	1	0	0	0	0	0	0	0	0	1	0	0	0	0	0	HIV negative	.j	Sofia	30	30-34	25-34	university degree (Bachelor, Masters, PhD)	university studies or degree	>0	>0	0	0	Few	out to less than half	0	0	0	non-steady partner	1	1	HIV test in last 12 months and test result known.			10	6-10 partners	0
Reactive	20	25	10	2	Very negative	Very negative	Very negative	One non-steady partner	1	0	0	0	0	0	0	0	0	0	0	0	0	1	0	HIV negative	.j	Sofia	24	20-24	18-24	high school or similar	high school or post secondary education (vocational school or college)	>0	>0	>0	>0	Few	out to less than half	0	0	0	non-steady partner	1	1	HIV test in last 12 months and test result known.			20	>10 partners	8
NotReactive				6	Neither neg nor pos	Very positive	Positive	One non-steady partner	0	0	0	0	1	0	0	0	0	0	0	0	1	0	0			Sofia	39	35-39	35-44	university degree (Bachelor, Masters, PhD)	university studies or degree				>0	More than half	out to majority	neutral or positive	neutral or positive	neutral or positive	non-steady partner	1	1	other			3	2-3 partners
NotReactive	1	11			Negative	Negative	Neither neg nor pos	One non-steady partner	0	0	0	0	0	1	0	0	0	0	0	1	0	0	0	.j	.j	Sofia	26	25-29	25-34	post high school education (vocational school or college)	high school or post secondary education (vocational school or college)	>0	>0			Few	out to less than half	0	0	neutral or positive	non-steady partner	1	1	other			1	1 partner	1
NotReactive	40	30	30	20	Neither neg nor pos	Neither neg nor pos	Positive	One non-steady partner	1	0	0	0	0	0	0	0	0	1	0	0	0	0	0	HIV negative	.j	Sofia	32	30-34	25-34	university degree (Bachelor, Masters, PhD)	university studies or degree	>0	>0	>0	>0	More than half	out to majority	neutral or positive	neutral or positive	neutral or positive	non-steady partner	1	1	HIV test in last 12 months and test result known.			10	6-10 partners	5
NotReactive	3	12	1	2	Neither neg nor pos	Positive	Positive	One non-steady partner	1	0	0	0	0	0	0	0	0	0	0	1	0	0	0	HIV negative	.j	Sofia	28	25-29	25-34	university education (below degree level)	university studies or degree	>0	>0	>0	>0	Less than half	out to less than half	neutral or positive	neutral or positive	neutral or positive	non-steady partner	1	1	HIV test in last 12 months and test result known.			11	>10 partners	4
NotReactive	10	20	10	2	Neither neg nor pos	Neither neg nor pos	Positive	One non-steady partner	1	0	0	0	0	0	0	0	0	1	0	0	0	0	0	HIV negative	.j	Sofia	23	20-24	18-24	high school or similar	high school or post secondary education (vocational school or college)	>0	>0	>0	>0	Less than half	out to less than half	neutral or positive	neutral or positive	neutral or positive	non-steady partner	1	1	HIV test in last 12 months and test result known.			4	4-5 partners	0
NotReactive	8	10	5	0	Very negative	Negative	Positive	One steady partner	0	0	0	0	0	1	0	0	0	0	0	0	0	1	0	HIV negative	.j	Sofia	26	25-29	25-34	university degree (Bachelor, Masters, PhD)	university studies or degree	>0	>0	>0	0	Less than half	out to less than half	0	0	neutral or positive	steady partner	1	1	HIV test in last 12 months and test result known.			10	6-10 partners	8
NotReactive	4	10	3	0	Neither neg nor pos	Neither neg nor pos	Positive	One steady partner	0	1	0	0	0	0	0	0	0	0	0	1	0	0	0	HIV negative	.j	Sofia	22	20-24	18-24	post high school education (vocational school or college)	high school or post secondary education (vocational school or college)	>0	>0	>0	0	Few	out to less than half	neutral or positive	neutral or positive	neutral or positive	steady partner	1	1	HIV test in last 12 months and test result known.			16	>10 partners	5
NotReactive	12	22			Negative	Neither neg nor pos	Positive	One steady partner	1	0	0	0	0	0	0	0	0	0	0	1	0	0	0	HIV negative	.j	Sofia	21	20-24	18-24	post high school education (vocational school or college)	high school or post secondary education (vocational school or college)	>0	>0			More than half	out to majority	0	neutral or positive	neutral or positive	steady partner	1	1	other			1	1 partner	1
.l	6	20	20	2	Very negative	Negative	Positive	One steady partner	1	0	0	0	0	0	0	0	0	1	0	0	0	0	0	HIV negative	.j	Sofia	24	20-24	18-24	high school or similar	high school or post secondary education (vocational school or college)	>0	>0	>0	>0	All or almost all	out to majority	0	0	neutral or positive	steady partner	1	1	other			2	2-3 partners	2
NotReactive	3	5	0	0	Neither neg nor pos	Neither neg nor pos	Positive	One steady partner	1	0	0	0	0	0	0	0	0	1	0	0	0	0	0	HIV negative	.j	Sofia	34	30-34	25-34	university degree (Bachelor, Masters, PhD)	university studies or degree	>0	>0	0	0	Few	out to less than half	neutral or positive	neutral or positive	neutral or positive	steady partner	1	1	HIV test in last 12 months and test result known.			5	4-5 partners	0
Reactive	2	12	10	1	Very negative	Very negative	Negative	One steady partner	0	1	0	0	0	0	0	0	0	0	0	1	0	0	0	I prefer not to answer	.j	Sofia	33	30-34	25-34	university degree (Bachelor, Masters, PhD)	university studies or degree	>0	>0	>0	>0	Few	out to less than half	0	0	0	steady partner	1	1	HIV test in last 12 months and test result known.			6	6-10 partners	1
NotReactive	5	15	3	5	Neither neg nor pos	Positive	Very positive	One non-steady partner	1	0	0	0	0	0	0	0	0	0	0	1	0	0	0	HIV negative	.j	Sofia	35	35-39	35-44	university degree (Bachelor, Masters, PhD)	university studies or degree	>0	>0	>0	>0	More than half	out to majority	neutral or positive	neutral or positive	neutral or positive	non-steady partner	1	1	HIV test in last 12 months and test result known.			10	6-10 partners	0
NotReactive	2	15	0	0	Neither neg nor pos	Negative	Very positive	One steady partner	1	0	0	0	0	0	0	0	0	0	0	1	0	0	0	HIV negative	.j	Sofia	22	20-24	18-24	post high school education (vocational school or college)	high school or post secondary education (vocational school or college)	>0	>0	0	0	Few	out to less than half	neutral or positive	0	neutral or positive	steady partner	1	1	other			12	>10 partners	2
NotReactive	13	10	5	2	Neither neg nor pos	Neither neg nor pos	Neither neg nor pos	One non-steady partner	1	0	0	0	0	0	0	0	0	1	0	0	0	0	0	HIV negative	.j	Sofia	35	35-39	35-44	university degree (Bachelor, Masters, PhD)	university studies or degree	>0	>0	>0	>0		.p	neutral or positive	neutral or positive	neutral or positive	non-steady partner	1	1	HIV test in last 12 months and test result known.			10	6-10 partners	10
NotReactive	2	30	5	0	Positive	Negative	Positive	One steady partner	0	1	0	0	0	0	0	0	0	1	0	0	0	0	0	HIV negative	.j	Sofia	24	20-24	18-24	post high school education (vocational school or college)	high school or post secondary education (vocational school or college)	>0	>0	>0	0	More than half	out to majority	neutral or positive	0	neutral or positive	steady partner	1	1	HIV test in last 12 months and test result known.			3	2-3 partners	2
NotReactive	25	28	10	5	Negative	Neither neg nor pos	Positive	One steady partner	0	1	0	0	0	0	0	0	0	1	0	0	0	0	0	HIV negative	.j	Sofia	36	35-39	35-44	university degree (Bachelor, Masters, PhD)	university studies or degree	>0	>0	>0	>0	Less than half	out to less than half	0	neutral or positive	neutral or positive	steady partner	1	1	HIV test in last 12 months and test result known.			2	2-3 partners	2
NotReactive	6	10	1	0	Positive	Positive	Very positive	One steady partner	0	1	0	0	0	0	0	0	0	0	0	1	0	0	0	HIV negative	.j	Sofia	24	20-24	18-24	university education (below degree level)	university studies or degree	>0	>0	>0	0	More than half	out to majority	neutral or positive	neutral or positive	neutral or positive	steady partner	1	1	HIV test in last 12 months and test result known.			3	2-3 partners	1
NotReactive	2	6	3		Negative	Negative	Neither neg nor pos	One non-steady partner	0	0	0	0	1	0	0	0	0	1	0	0	0	0	0	.j	.j	Sofia	38	35-39	35-44	university degree (Bachelor, Masters, PhD)	university studies or degree	>0	>0	>0		Less than half	out to less than half	0	0	neutral or positive	non-steady partner	1	1	other			1	1 partner
.l	2	10			Negative	Negative	Positive	One steady partner	0	1	0	0	0	0	0	0	0	1	0	0	0	0	0	HIV negative	.j	Sofia	23	20-24	18-24	university education (below degree level)	university studies or degree	>0	>0			More than half	out to majority	0	0	neutral or positive	steady partner	1	1	other			5	4-5 partners	5
NotReactive	17	13	10	3	Neither neg nor pos	Neither neg nor pos	Neither neg nor pos	One non-steady partner	0	0	0	0	0	0	1	0	0	0	0	0	0	1	0	HIV negative	.j	Sofia	25	25-29	25-34	university education (below degree level)	university studies or degree	>0	>0	>0	>0	Few	out to less than half	neutral or positive	neutral or positive	neutral or positive	non-steady partner	1	1	HIV test in last 12 months and test result known.			17	>10 partners	2
NotReactive	20	30	20	0	Very negative	Neither neg nor pos	Positive	One steady partner	0	1	0	0	0	0	0	0	0	1	0	0	0	0	0	HIV negative	.j	Sofia	23	20-24	18-24	high school or similar	high school or post secondary education (vocational school or college)	>0	>0	>0	0	Less than half	out to less than half	0	neutral or positive	neutral or positive	steady partner	1	1	other			2	2-3 partners	2
.l	6	30	10	1	Very negative	Very negative	Neither neg nor pos	One non-steady partner	0	0	0	0	0	1	0	0	0	0	0	0	0	1	0	I prefer not to answer	.j	Sofia	22	20-24	18-24	university education (below degree level)	university studies or degree	>0	>0	>0	>0	Few	out to less than half	0	0	neutral or positive	non-steady partner	1	1	HIV test in last 12 months and test result known.			20	>10 partners	5
NotReactive	10	5	1	3	Neither neg nor pos	Positive	Positive	One steady partner	0	0	0	0	0	0	1	0	0	0	0	0	0	1	0	HIV negative	.j	Sofia	42	40-44	35-44	university education (below degree level)	university studies or degree	>0	>0	>0	>0	Less than half	out to less than half	neutral or positive	neutral or positive	neutral or positive	steady partner	1	1	HIV test in last 12 months and test result known.			1	1 partner	1
.l	9	16	10	1	Negative	Neither neg nor pos	Positive		0	0	0	0	0	1	0	0	0	0	0	1	0	0	0	I prefer not to answer	.j	Sofia	31	30-34	25-34	university degree (Bachelor, Masters, PhD)	university studies or degree	>0	>0	>0	>0	Few	out to less than half	0	neutral or positive	neutral or positive				HIV test in last 12 months and test result known.			22	>10 partners	7
NotReactive	17	5	3	3	Neither neg nor pos	Positive	Positive	One non-steady partner	0	0	1	0	0	0	0	0	0	1	0	0	0	0	0	I prefer not to answer	.j	Sofia	24	20-24	18-24	university degree (Bachelor, Masters, PhD)	university studies or degree	>0	>0	>0	>0	Less than half	out to less than half	neutral or positive	neutral or positive	neutral or positive	non-steady partner	1	1	HIV test in last 12 months and test result known.			16	>10 partners	2
NotReactive	5	5	0	0	Negative	Negative	Neither neg nor pos	One steady partner	0	0	0	0	0	1	0	0	0	0	0	1	0	0	0	.j	.j	Sofia	24	20-24	18-24	post high school education (vocational school or college)	high school or post secondary education (vocational school or college)	>0	>0	0	0	Few	out to less than half	0	0	neutral or positive	steady partner	1	1	other			2	2-3 partners	2
NotReactive	6	60	18	3	Negative	Negative	Neither neg nor pos	One non-steady partner	1	0	0	0	0	0	0	0	1	0	0	0	0	0	0	.j	.j	Sofia	30	30-34	25-34	university degree (Bachelor, Masters, PhD)	university studies or degree	>0	>0	>0	>0	More than half	out to majority	0	0	neutral or positive	non-steady partner	1	1	other			15	>10 partners	3
.l	3	20	0	0	Positive	Positive	Positive	One non-steady partner	1	0	0	0	0	0	0	0	0	1	0	0	0	0	0	HIV negative	.j	Sofia	23	20-24	18-24	post high school education (vocational school or college)	high school or post secondary education (vocational school or college)	>0	>0	0	0	More than half	out to majority	neutral or positive	neutral or positive	neutral or positive	non-steady partner	1	1	HIV test in last 12 months and test result known.			20	>10 partners	20
NotReactive	10	3	7	2	Negative	Neither neg nor pos	Positive	One steady partner	0	0	0	0	0	0	1	0	0	0	0	1	0	0	0	HIV negative	.j	Sofia	27	25-29	25-34	university education (below degree level)	university studies or degree	>0	>0	>0	>0	Few	out to less than half	0	neutral or positive	neutral or positive	steady partner	1	1	other			1	1 partner	1
.l	5	10	10	3	Negative	Negative	Positive	One steady partner	1	0	0	0	0	0	0	0	0	1	0	0	0	0	0	HIV negative	.j	Sofia	23	20-24	18-24	high school or similar	high school or post secondary education (vocational school or college)	>0	>0	>0	>0	All or almost all	out to majority	0	0	neutral or positive	steady partner	1	1	other			2	2-3 partners	2
NotReactive	5	15	3	1	Negative	Neither neg nor pos	Positive	One non-steady partner	0	0	0	0	0	0	1	0	0	0	0	0	0	1	0	HIV negative	.j	Sofia	33	30-34	25-34	university degree (Bachelor, Masters, PhD)	university studies or degree	>0	>0	>0	>0	Few	out to less than half	0	neutral or positive	neutral or positive	non-steady partner	1	1	HIV test in last 12 months and test result known.			5	4-5 partners	1
NotReactive	0	10	0	0	Neither neg nor pos	Neither neg nor pos	Positive	One non-steady partner	1	0	0	0	0	0	0	0	0	1	0	0	0	0	0	HIV negative	.j	Sofia	24	20-24	18-24	post high school education (vocational school or college)	high school or post secondary education (vocational school or college)	0	>0	0	0	More than half	out to majority	neutral or positive	neutral or positive	neutral or positive	non-steady partner	1	1	HIV test in last 12 months and test result known.			17	>10 partners	13
NotReactive	5	10	11	2	Negative	Negative	Neither neg nor pos	One non-steady partner	0	0	0	0	0	1	0	0	0	0	0	1	0	0	0	HIV negative	.j	Sofia	33	30-34	25-34	high school or similar	high school or post secondary education (vocational school or college)	>0	>0	>0	>0	Few	out to less than half	0	0	neutral or positive	non-steady partner	1	1	HIV test in last 12 months and test result known.			12	>10 partners	5
NotReactive	4	20	0	0	Neither neg nor pos	Positive	Positive	One non-steady partner	1	0	0	0	0	0	0	0	0	1	0	0	0	0	0	HIV negative	.j	Sofia	23	20-24	18-24	high school or similar	high school or post secondary education (vocational school or college)	>0	>0	0	0	Few	out to less than half	neutral or positive	neutral or positive	neutral or positive	non-steady partner	1	1	other			16	>10 partners	10
NotReactive	15	30	15	2	Neither neg nor pos	Positive	Positive	One steady partner	0	1	0	0	0	0	0	0	0	1	0	0	0	0	0	HIV negative	.j	Sofia	28	25-29	25-34			>0	>0	>0	>0	More than half	out to majority	neutral or positive	neutral or positive	neutral or positive	steady partner	1	1	HIV test in last 12 months and test result known.			1	1 partner	1
NotReactive	0	0	0	0	Very negative	Very negative	Positive	One non-steady partner	1	0	0	0	0	0	0	0	1	0	0	0	0	0	0	HIV negative	.j	Sofia	28	25-29	25-34	secondary school	secondary or lower	0	0	0	0	Few	out to less than half	0	0	neutral or positive	non-steady partner	1	1	other			50	>10 partners	5
NotReactive	10	5	1	0	Positive	Positive	Positive	One non-steady partner	0	0	0	0	1	0	0	0	0	0	0	1	0	0	0	I prefer not to answer	.j	Sofia	32	30-34	25-34	university degree (Bachelor, Masters, PhD)	university studies or degree	>0	>0	>0	0	More than half	out to majority	neutral or positive	neutral or positive	neutral or positive	non-steady partner	1	1	HIV test in last 12 months and test result known.			3	2-3 partners	3
NotReactive	7	10	15	3	Negative	Negative	Negative	One non-steady partner	1	0	0	0	0	0	0	0	0	0	0	0	0	1	0	I prefer not to answer	.j	Sofia	23	20-24	18-24	high school or similar	high school or post secondary education (vocational school or college)	>0	>0	>0	>0	Few	out to less than half	0	0	0	non-steady partner	1	1	HIV test in last 12 months and test result known.			10	6-10 partners	3
NotReactive	4	6	7	1	Positive	Neither neg nor pos	Very positive	One steady partner	0	1	0	0	0	0	0	0	0	1	0	0	0	0	0	HIV negative	.j	Sofia	23	20-24	18-24	university education (below degree level)	university studies or degree	>0	>0	>0	>0	More than half	out to majority	neutral or positive	neutral or positive	neutral or positive	steady partner	1	1	HIV test in last 12 months and test result known.			3	2-3 partners	3
.l	5	15	10	5	Negative	Neither neg nor pos	Positive	One steady partner	0	1	0	0	0	0	0	0	0	1	0	0	0	0	0	HIV negative	.j	Sofia	33	30-34	25-34	university degree (Bachelor, Masters, PhD)	university studies or degree	>0	>0	>0	>0	Few	out to less than half	0	neutral or positive	neutral or positive	steady partner	1	1	HIV test in last 12 months and test result known.			12	>10 partners	6
NotReactive	20	40	40	20	Neither neg nor pos	Positive	Very positive	One steady partner	0	1	0	0	0	0	0	0	0	1	0	0	0	0	0			Sofia	29	25-29	25-34			>0	>0	>0	>0	All or almost all	out to majority	neutral or positive	neutral or positive	neutral or positive	steady partner	1	1	HIV test in last 12 months and test result known.			3	2-3 partners	3
NotReactive	15	20	20	15	Negative	Neither neg nor pos	Positive	One non-steady partner	0	1	0	0	0	0	0	0	0	1	0	0	0	0	0	HIV negative	.j	Sofia	38	35-39	35-44			>0	>0	>0	>0	More than half	out to majority	0	neutral or positive	neutral or positive	non-steady partner	1	1	HIV test in last 12 months and test result known.			9	6-10 partners	0
NotReactive	25	30	20	0	Negative	Positive	Very positive	One non-steady partner	0	1	0	0	0	0	0	0	0	1	0	0	0	0	0	HIV negative	.j	Sofia	29	25-29	25-34			>0	>0	>0	0	More than half	out to majority	0	neutral or positive	neutral or positive	non-steady partner	1	1	HIV test in last 12 months and test result known.			15	>10 partners	5
NotReactive	0	15	2	0	Neither neg nor pos	Neither neg nor pos	Positive	One non-steady partner	0	0	0	0	0	0	1	0	0	0	0	1	0	0	0	HIV negative	.j	Sofia	33	30-34	25-34	university education (below degree level)	university studies or degree	0	>0	>0	0	Less than half	out to less than half	neutral or positive	neutral or positive	neutral or positive	non-steady partner	1	1	HIV test in last 12 months and test result known.			23	>10 partners	6
NotReactive	15	5	5	5	Neither neg nor pos	Positive	Very positive	More than one partner	0	0	0	0	0	1	0	0	0	1	0	0	0	0	0	HIV negative	.j	Sofia	27	25-29	25-34	university education (below degree level)	university studies or degree	>0	>0	>0	>0	All or almost all	out to majority	neutral or positive	neutral or positive	neutral or positive	more than one partner	1	1	HIV test in last 12 months and test result known.			10	6-10 partners	5
NotReactive	2	5	3		Positive	Neither neg nor pos	Positive	One steady partner	0	1	0	0	0	0	0	0	0	1	0	0	0	0	0	HIV negative	.j	Sofia	39	35-39	35-44	university degree (Bachelor, Masters, PhD)	university studies or degree	>0	>0	>0		More than half	out to majority	neutral or positive	neutral or positive	neutral or positive	steady partner	1	1	HIV test in last 12 months and test result known.			12	>10 partners	0
NotReactive	30	40	20	10	Negative	Neither neg nor pos	Very positive	One non-steady partner	1	0	0	0	0	0	0	0	0	1	0	0	0	0	0	HIV negative	.j	Sofia	24	20-24	18-24	university degree (Bachelor, Masters, PhD)	university studies or degree	>0	>0	>0	>0	More than half	out to majority	0	neutral or positive	neutral or positive	non-steady partner	1	1	other			12	>10 partners	2
NotReactive	17	13	17	2	Very negative	Very negative	Very negative	One non-steady partner	0	0	0	0	0	1	0	0	0	0	0	0	0	1	0	HIV negative	.j	Sofia	23	20-24	18-24	elementary school	secondary or lower	>0	>0	>0	>0	None	out to less than half	0	0	0	non-steady partner	1	1	HIV test in last 12 months and test result known.			12	>10 partners	0
.l	5	10	15	3	Negative	Negative	Neither neg nor pos	One non-steady partner	1	0	0	0	0	0	0	0	0	1	0	0	0	0	0	.j	.j	Sofia	20	20-24	18-24	post high school education (vocational school or college)	high school or post secondary education (vocational school or college)	>0	>0	>0	>0	Less than half	out to less than half	0	0	neutral or positive	non-steady partner	1	1	other			2	2-3 partners	2
.l	2	10	5	6	Neither neg nor pos	Positive	Positive	One steady partner	0	1	0	0	0	0	0	0	0	0	0	0	0	1	0	I prefer not to answer	.j	Sofia	38	35-39	35-44	university education (below degree level)	university studies or degree	>0	>0	>0	>0	More than half	out to majority	neutral or positive	neutral or positive	neutral or positive	steady partner	1	1	HIV test in last 12 months and test result known.			6	6-10 partners	6
NotReactive	20	10	10	5	Neither neg nor pos	Very negative	Positive	One non-steady partner	0	1	0	0	0	0	0	0	1	0	0	0	0	0	0	HIV negative	.j	Sofia	26	25-29	25-34	university degree (Bachelor, Masters, PhD)	university studies or degree	>0	>0	>0	>0	More than half	out to majority	neutral or positive	0	neutral or positive	non-steady partner	1	1	HIV test in last 12 months and test result known.			5	4-5 partners	5
NotReactive	3	15	9	2	Negative	Negative	Negative	One steady partner	0	0	0	0	0	1	0	0	0	0	0	1	0	0	0	HIV negative	.j	Sofia	23	20-24	18-24	university education (below degree level)	university studies or degree	>0	>0	>0	>0	Few	out to less than half	0	0	0	steady partner	1	1	other			6	6-10 partners	1
NotReactive	5	2	1	3	Neither neg nor pos	Positive	Positive	One steady partner	0	1	0	0	0	0	0	0	0	1	0	0	0	0	0	HIV negative	.j	Sofia	27	25-29	25-34	university education (below degree level)	university studies or degree	>0	>0	>0	>0	More than half	out to majority	neutral or positive	neutral or positive	neutral or positive	steady partner	1	1	HIV test in last 12 months and test result known.			4	4-5 partners	4
NotReactive	15	20	0	0	Neither neg nor pos	Neither neg nor pos	Neither neg nor pos	One non-steady partner	0	0	0	0	0	0	1	0	0	0	0	0	0	1	0	.j	.j	Sofia	33	30-34	25-34	high school or similar	high school or post secondary education (vocational school or college)	>0	>0	0	0	Less than half	out to less than half	neutral or positive	neutral or positive	neutral or positive	non-steady partner	1	1	HIV test in last 12 months and test result known.			8	6-10 partners	8
.l	10	30	10	5	Neither neg nor pos	Positive	Very positive		1	0	0	0	0	0	0	0	0	1	0	0	0	0	0	HIV negative	.j	Sofia	31	30-34	25-34	university degree (Bachelor, Masters, PhD)	university studies or degree	>0	>0	>0	>0	All or almost all	out to majority	neutral or positive	neutral or positive	neutral or positive				other			3	2-3 partners	1
NotReactive	10	20	20	5	Negative	Positive	Very positive	More than one partner	1	0	0	0	0	0	0	0	0	1	0	0	0	0	0	HIV negative	.j	Sofia	38	35-39	35-44	university degree (Bachelor, Masters, PhD)	university studies or degree	>0	>0	>0	>0	Less than half	out to less than half	0	neutral or positive	neutral or positive	more than one partner	1	1	HIV test in last 12 months and test result known.			20	>10 partners	20
NotReactive	9	5	7	5	Negative	Very negative	Negative	One non-steady partner	0	0	0	0	0	1	0	0	0	1	0	0	0	0	0	HIV negative	.j	Sofia	40	40-44	35-44	high school or similar	high school or post secondary education (vocational school or college)	>0	>0	>0	>0	Less than half	out to less than half	0	0	0	non-steady partner	1	1	HIV test in last 12 months and test result known.			22	>10 partners	9
NotReactive	5	3	6	0	Very negative	Positive	Positive	One non-steady partner	1	0	0	0	0	0	0	0	0	0	0	1	0	0	0	I prefer not to answer	.j	Sofia	20	20-24	18-24	post high school education (vocational school or college)	high school or post secondary education (vocational school or college)	>0	>0	>0	0	None	out to less than half	0	neutral or positive	neutral or positive	non-steady partner	1	1	other			8	6-10 partners	8
NotReactive	20	17	13	5	Neither neg nor pos	Negative	Negative	One non-steady partner	0	1	0	0	0	0	0	0	0	1	0	0	0	0	0	HIV negative	.j	Sofia	33	30-34	25-34	university education (below degree level)	university studies or degree	>0	>0	>0	>0	Few	out to less than half	neutral or positive	0	0	non-steady partner	1	1	HIV test in last 12 months and test result known.			22	>10 partners	4
NotReactive	2	15	0	1	Negative	Very negative	Positive	One steady partner	0	0	0	1	0	0	0	0	0	0	0	1	0	0	0	HIV negative	.j	Sofia	25	25-29	25-34	high school or similar	high school or post secondary education (vocational school or college)	>0	>0	0	>0	Few	out to less than half	0	0	neutral or positive	steady partner	1	1	HIV test in last 12 months and test result known.			3	2-3 partners	0
NotReactive	5	20	3	0	Neither neg nor pos	Neither neg nor pos	Neither neg nor pos	One steady partner	0	0	0	1	0	0	0	0	0	0	0	1	0	0	0	HIV negative	.j	Sofia	31	30-34	25-34	university education (below degree level)	university studies or degree	>0	>0	>0	0	Few	out to less than half	neutral or positive	neutral or positive	neutral or positive	steady partner	1	1	HIV test in last 12 months and test result known.			1	1 partner	1
NotReactive	7	5	3	5	Neither neg nor pos	Negative	Negative	One steady partner	0	1	0	0	0	0	0	0	0	1	0	0	0	0	0	HIV negative	.j	Sofia	42	40-44	35-44	university degree (Bachelor, Masters, PhD)	university studies or degree	>0	>0	>0	>0	Few	out to less than half	neutral or positive	0	0	steady partner	1	1	HIV test in last 12 months and test result known.			10	6-10 partners	0
NotReactive	10	3	7	1	Negative	Neither neg nor pos	Neither neg nor pos	One non-steady partner	0	0	1	0	0	0	0	0	0	0	0	1	0	0	0	I prefer not to answer	.j	Sofia	32	30-34	25-34	university degree (Bachelor, Masters, PhD)	university studies or degree	>0	>0	>0	>0	Few	out to less than half	0	neutral or positive	neutral or positive	non-steady partner	1	1	HIV test in last 12 months and test result known.			0	no partner	0
NotReactive	15	10	10	10	Negative	Neither neg nor pos	Positive	One steady partner	1	0	0	0	0	0	0	0	0	1	0	0	0	0	0	HIV negative	.j	Sofia	28	25-29	25-34	university degree (Bachelor, Masters, PhD)	university studies or degree	>0	>0	>0	>0	Less than half	out to less than half	0	neutral or positive	neutral or positive	steady partner	1	1	HIV test in last 12 months and test result known.			17	>10 partners	2
NotReactive	9	7	3	9	Negative	Negative	Negative	One steady partner	0	0	0	0	0	0	1	0	0	0	0	0	0	1	0	HIV negative	.j	Sofia	33	30-34	25-34	university degree (Bachelor, Masters, PhD)	university studies or degree	>0	>0	>0	>0	None	out to less than half	0	0	0	steady partner	1	1	HIV test in last 12 months and test result known.			10	6-10 partners	0
NotReactive	27	25	17	7	Neither neg nor pos	Neither neg nor pos	Negative	One non-steady partner	0	0	0	0	1	0	0	0	0	0	0	1	0	0	0	HIV negative	.j	Sofia	27	25-29	25-34	university degree (Bachelor, Masters, PhD)	university studies or degree	>0	>0	>0	>0	Few	out to less than half	neutral or positive	neutral or positive	0	non-steady partner	1	1	HIV test in last 12 months and test result known.			27	>10 partners	3
NotReactive	8	10	2	0	Negative	Very negative	Neither neg nor pos	One non-steady partner	0	1	0	0	0	0	0	0	0	1	0	0	0	0	0	HIV negative	.j	Sofia	39	35-39	35-44	university degree (Bachelor, Masters, PhD)	university studies or degree	>0	>0	>0	0	Few	out to less than half	0	0	neutral or positive	non-steady partner	1	1	HIV test in last 12 months and test result known.			6	6-10 partners	6
NotReactive	10	20	20	5	Negative	Neither neg nor pos	Positive	One non-steady partner	1	0	0	0	0	0	0	0	0	1	0	0	0	0	0	HIV negative	.j	Sofia	22	20-24	18-24	high school or similar	high school or post secondary education (vocational school or college)	>0	>0	>0	>0	Less than half	out to less than half	0	neutral or positive	neutral or positive	non-steady partner	1	1	HIV test in last 12 months and test result known.			10	6-10 partners	0
NotReactive	5	11	10	5	Negative	Negative	Negative	One steady partner	0	1	0	0	0	0	0	0	0	0	0	1	0	0	0	HIV negative	.j	Sofia	25	25-29	25-34	university education (below degree level)	university studies or degree	>0	>0	>0	>0	Few	out to less than half	0	0	0	steady partner	1	1	other			3	2-3 partners	1
Reactive	3	15	15	2	Positive	Neither neg nor pos	Very positive	One steady partner	0	1	0	0	0	0	0	0	0	1	0	0	0	0	0	HIV negative	.j	Sofia	32	30-34	25-34	university degree (Bachelor, Masters, PhD)	university studies or degree	>0	>0	>0	>0	All or almost all	out to majority	neutral or positive	neutral or positive	neutral or positive	steady partner	1	1	HIV test in last 12 months and test result known.			1	1 partner	1
NotReactive	17	19	5	5	Neither neg nor pos	Neither neg nor pos	Neither neg nor pos	One steady partner	0	0	0	0	0	1	0	0	0	0	0	0	0	1	0	HIV negative	.j	Sofia	26	25-29	25-34	university degree (Bachelor, Masters, PhD)	university studies or degree	>0	>0	>0	>0	Few	out to less than half	neutral or positive	neutral or positive	neutral or positive	steady partner	1	1	HIV test in last 12 months and test result known.			27	>10 partners	12
NotReactive	20	30	30	15	Negative	Negative	Positive	One non-steady partner	0	1	0	0	0	0	0	0	0	1	0	0	0	0	0	HIV negative	.j	Sofia	36	35-39	35-44			>0	>0	>0	>0	All or almost all	out to majority	0	0	neutral or positive	non-steady partner	1	1	HIV test in last 12 months and test result known.			2	2-3 partners	1
NotReactive	3	10	0	0	Very negative	Very negative	Positive	One non-steady partner	0	0	0	0	1	0	0	0	0	0	0	0	0	1	0	HIV negative	.j	Sofia	22	20-24	18-24	high school or similar	high school or post secondary education (vocational school or college)	>0	>0	0	0	Few	out to less than half	0	0	neutral or positive	non-steady partner	1	1	HIV test in last 12 months and test result known.			5	4-5 partners	4
NotReactive	20	20	20	10	Negative	Neither neg nor pos	Positive	One steady partner	0	1	0	0	0	0	0	0	0	1	0	0	0	0	0	HIV negative	.j	Sofia	28	25-29	25-34	university degree (Bachelor, Masters, PhD)	university studies or degree	>0	>0	>0	>0	Less than half	out to less than half	0	neutral or positive	neutral or positive	steady partner	1	1	HIV test in last 12 months and test result known.			1	1 partner	1
.l	8	10	2	2	Neither neg nor pos	Negative	Neither neg nor pos	One non-steady partner	1	0	0	0	0	0	0	0	0	1	0	0	0	0	0	HIV negative	.j	Sofia	25	25-29	25-34	university degree (Bachelor, Masters, PhD)	university studies or degree	>0	>0	>0	>0	Few	out to less than half	neutral or positive	0	neutral or positive	non-steady partner	1	1	other			11	>10 partners	4
NotReactive	10	17	5	1	Neither neg nor pos	Neither neg nor pos	Neither neg nor pos	More than one partner	0	1	0	0	0	0	0	0	0	1	0	0	0	0	0	HIV negative	.j	Sofia	32	30-34	25-34	university degree (Bachelor, Masters, PhD)	university studies or degree	>0	>0	>0	>0	Few	out to less than half	neutral or positive	neutral or positive	neutral or positive	more than one partner	1	1	HIV test in last 12 months and test result known.			17	>10 partners	3
NotReactive	10	20	10	0	Neither neg nor pos	Neither neg nor pos	Positive	One steady partner	0	1	0	0	0	0	0	0	0	1	0	0	0	0	0	HIV negative	.j	Sofia	24	20-24	18-24	high school or similar	high school or post secondary education (vocational school or college)	>0	>0	>0	0	Less than half	out to less than half	neutral or positive	neutral or positive	neutral or positive	steady partner	1	1	HIV test in last 12 months and test result known.			7	6-10 partners	1
Reactive	15	22	30	0	Negative	Neither neg nor pos	Positive	One non-steady partner	1	0	0	0	0	0	0	0	0	1	0	0	0	0	0	HIV negative	.j	Sofia	36	35-39	35-44	university degree (Bachelor, Masters, PhD)	university studies or degree	>0	>0	>0	0	Less than half	out to less than half	0	neutral or positive	neutral or positive	non-steady partner	1	1	other			1	1 partner	1
NotReactive	10	5	7	3	Negative	Negative	Negative	One steady partner	1	0	0	0	0	0	0	0	0	1	0	0	0	0	0	HIV negative	.j	Sofia	25	25-29	25-34	high school or similar	high school or post secondary education (vocational school or college)	>0	>0	>0	>0	Few	out to less than half	0	0	0	steady partner	1	1	HIV test in last 12 months and test result known.			15	>10 partners	1
NotReactive	5	3	5	2	Negative	Negative	Positive	One non-steady partner	1	0	0	0	0	0	0	0	0	0	0	1	0	0	0	I prefer not to answer	.j	Sofia	33	30-34	25-34	university degree (Bachelor, Masters, PhD)	university studies or degree	>0	>0	>0	>0	Few	out to less than half	0	0	neutral or positive	non-steady partner	1	1	HIV test in last 12 months and test result known.			5	4-5 partners	5
.l	5	11	1	2	Negative	Neither neg nor pos	Positive	One steady partner	0	1	0	0	0	0	0	0	0	1	0	0	0	0	0	I prefer not to answer	.j	Sofia	34	30-34	25-34	university education (below degree level)	university studies or degree	>0	>0	>0	>0	Less than half	out to less than half	0	neutral or positive	neutral or positive	steady partner	1	1	HIV test in last 12 months and test result known.			6	6-10 partners	6
NotReactive	30	20	20	10	Neither neg nor pos	Negative	Positive	One steady partner	0	1	0	0	0	0	0	0	0	1	0	0	0	0	0	HIV negative	.j	Sofia	35	35-39	35-44	university degree (Bachelor, Masters, PhD)	university studies or degree	>0	>0	>0	>0	Less than half	out to less than half	neutral or positive	0	neutral or positive	steady partner	1	1	HIV test in last 12 months and test result known.			1	1 partner	1
NotReactive		27			Negative	Negative	Neither neg nor pos	One steady partner	1	0	0	0	0	0	0	0	1	0	0	0	0	0	0	.j	.j	Sofia	24	20-24	18-24	high school or similar	high school or post secondary education (vocational school or college)		>0			Few	out to less than half	0	0	neutral or positive	steady partner	1	1	other			3	2-3 partners	2
NotReactive	10	20	20	5	Neither neg nor pos	Neither neg nor pos	Positive	One steady partner	0	1	0	0	0	0	0	0	0	1	0	0	0	0	0	HIV negative	.j	Sofia	31	30-34	25-34	high school or similar	high school or post secondary education (vocational school or college)	>0	>0	>0	>0	Less than half	out to less than half	neutral or positive	neutral or positive	neutral or positive	steady partner	1	1	HIV test in last 12 months and test result known.			16	>10 partners	1
NotReactive	6	10	25	0	Negative	Negative	Negative	One non-steady partner	0	0	0	0	0	1	0	0	0	0	0	0	0	1	0	HIV negative	.j	Sofia	25	25-29	25-34	university degree (Bachelor, Masters, PhD)	university studies or degree	>0	>0	>0	0	Few	out to less than half	0	0	0	non-steady partner	1	1	HIV test in last 12 months and test result known.			3	2-3 partners	3
NotReactive	5	5	0	0	Negative	Negative	Very positive	One non-steady partner	1	0	0	0	0	0	0	0	0	1	0	0	0	0	0	HIV negative	.j	Sofia	29	25-29	25-34	post high school education (vocational school or college)	high school or post secondary education (vocational school or college)	>0	>0	0	0	Less than half	out to less than half	0	0	neutral or positive	non-steady partner	1	1	HIV test in last 12 months and test result known.			20	>10 partners	0
Reactive	10	20	10	10	Neither neg nor pos	Neither neg nor pos	Positive	One non-steady partner	0	1	0	0	0	0	0	0	0	0	0	0	0	1	0	HIV negative	.j	Sofia	33	30-34	25-34	university degree (Bachelor, Masters, PhD)	university studies or degree	>0	>0	>0	>0	More than half	out to majority	neutral or positive	neutral or positive	neutral or positive	non-steady partner	1	1	HIV test in last 12 months and test result known.			11	>10 partners	11
NotReactive	20	50	15	10	Neither neg nor pos	Positive	Positive	One non-steady partner	1	0	0	0	0	0	0	0	0	1	0	0	0	0	0	HIV negative	.j	Sofia	33	30-34	25-34	elementary school	secondary or lower	>0	>0	>0	>0	Less than half	out to less than half	neutral or positive	neutral or positive	neutral or positive	non-steady partner	1	1	HIV test in last 12 months and test result known.			7	6-10 partners	2
NotReactive	4	3	5	5	Negative	Neither neg nor pos	Positive	One steady partner	0	1	0	0	0	0	0	0	0	0	0	0	0	0	1	I prefer not to answer	.j	Sofia	25	25-29	25-34	university education (below degree level)	university studies or degree	>0	>0	>0	>0			0	neutral or positive	neutral or positive	steady partner	1		HIV test in last 12 months and test result known.			1	1 partner	1
NotReactive	20	20	30	10	Negative	Very negative	Positive	One non-steady partner	1	0	0	0	0	0	0	0	0	1	0	0	0	0	0	HIV negative	.j	Sofia	26	25-29	25-34	high school or similar	high school or post secondary education (vocational school or college)	>0	>0	>0	>0	Less than half	out to less than half	0	0	neutral or positive	non-steady partner	1	1	HIV test in last 12 months and test result known.			10	6-10 partners	10
NotReactive	20	30	8	0	Negative	Negative	Neither neg nor pos	One non-steady partner	0	0	0	0	0	1	0	0	0	0	0	1	0	0	0	I prefer not to answer	.j	Sofia	30	30-34	25-34	university degree (Bachelor, Masters, PhD)	university studies or degree	>0	>0	>0	0	Few	out to less than half	0	0	neutral or positive	non-steady partner	1	1	HIV test in last 12 months and test result known.			12	>10 partners	1
NotReactive	17	10	13	7	Neither neg nor pos	Neither neg nor pos	Positive	More than one partner	0	0	0	0	0	1	0	0	0	0	0	1	0	0	0	HIV negative	.j	Sofia	34	30-34	25-34	university education (below degree level)	university studies or degree	>0	>0	>0	>0	Less than half	out to less than half	neutral or positive	neutral or positive	neutral or positive	more than one partner	1	1	HIV test in last 12 months and test result known.			5	4-5 partners	8
NotReactive	5	3	10	1	Neither neg nor pos	Neither neg nor pos	Neither neg nor pos	One non-steady partner	0	0	0	0	1	0	0	0	0	0	0	1	0	0	0	HIV negative	.j	Sofia	23	20-24	18-24	high school or similar	high school or post secondary education (vocational school or college)	>0	>0	>0	>0	Few	out to less than half	neutral or positive	neutral or positive	neutral or positive	non-steady partner	1	1	HIV test in last 12 months and test result known.			4	4-5 partners	4
NotReactive	10	15	30	0	Neither neg nor pos	Neither neg nor pos	Neither neg nor pos	One non-steady partner	0	0	0	0	0	1	0	0	0	0	0	0	1	0	0	I prefer not to answer	.j	Sofia	26	25-29	25-34	secondary school	secondary or lower	>0	>0	>0	0	All or almost all	out to majority	neutral or positive	neutral or positive	neutral or positive	non-steady partner	1	1	HIV test in last 12 months and test result known.			3	2-3 partners	3
NotReactive	3	10	5	7	Neither neg nor pos	Negative	Neither neg nor pos	One non-steady partner	0	0	0	0	0	1	0	0	0	0	0	1	0	0	0	HIV negative	.j	Sofia	27	25-29	25-34	university degree (Bachelor, Masters, PhD)	university studies or degree	>0	>0	>0	>0	Few	out to less than half	neutral or positive	0	neutral or positive	non-steady partner	1	1	HIV test in last 12 months and test result known.			15	>10 partners	32
NotReactive	8	20	2	0	Very negative	Very negative	Positive	One steady partner	0	1	0	0	0	0	0	0	0	0	0	0	0	0	1	HIV negative	.j	Sofia	22	20-24	18-24	high school or similar	high school or post secondary education (vocational school or college)	>0	>0	>0	0	All or almost all	out to majority	0	0	neutral or positive	steady partner	1		HIV test in last 12 months and test result known.			4	4-5 partners	4
NotReactive	5	7	10	3	Very negative	Very negative	Very negative	One non-steady partner	0	0	0	0	0	1	0	0	0	0	0	1	0	0	0	I prefer not to answer	.j	Sofia	38	35-39	35-44	university degree (Bachelor, Masters, PhD)	university studies or degree	>0	>0	>0	>0	None	out to less than half	0	0	0	non-steady partner	1	1	HIV test in last 12 months and test result known.			19	>10 partners	17
NotReactive	0	5	0	0	Neither neg nor pos	Neither neg nor pos	Neither neg nor pos	One steady partner	0	0	0	0	0	1	0	0	0	0	0	0	1	0	0	HIV negative	.j	Sofia	33	30-34	25-34	secondary school	secondary or lower	0	>0	0	0	More than half	out to majority	neutral or positive	neutral or positive	neutral or positive	steady partner	1	1	other			25	>10 partners	15
NotReactive	12	9	0	0	Negative	Neither neg nor pos	Positive	One steady partner	0	0	0	0	0	0	1	0	0	0	0	0	0	1	0	HIV negative	.j	Sofia	21	20-24	18-24	post high school education (vocational school or college)	high school or post secondary education (vocational school or college)	>0	>0	0	0	Few	out to less than half	0	neutral or positive	neutral or positive	steady partner	1	1	other			13	>10 partners	11
NotReactive	7	10	2	8	Negative	Positive	Positive	One non-steady partner	1	0	0	0	0	0	0	0	0	1	0	0	0	0	0			Sofia	35	35-39	35-44	university degree (Bachelor, Masters, PhD)	university studies or degree	>0	>0	>0	>0	More than half	out to majority	0	neutral or positive	neutral or positive	non-steady partner	1	1	HIV test in last 12 months and test result known.			9	6-10 partners	2
.l	0	15	0	1	Neither neg nor pos	Negative	Positive	One non-steady partner	1	0	0	0	0	0	0	0	0	1	0	0	0	0	0	HIV negative	.j	Sofia	25	25-29	25-34	post high school education (vocational school or college)	high school or post secondary education (vocational school or college)	0	>0	0	>0	Less than half	out to less than half	neutral or positive	0	neutral or positive	non-steady partner	1	1	HIV test in last 12 months and test result known.			31	>10 partners	2
NotReactive	4	5	15	1	Neither neg nor pos	Neither neg nor pos	Positive	One non-steady partner	0	0	0	0	0	1	0	0	0	0	0	0	0	1	0	I prefer not to answer	.j	Sofia	34	30-34	25-34	university degree (Bachelor, Masters, PhD)	university studies or degree	>0	>0	>0	>0	More than half	out to majority	neutral or positive	neutral or positive	neutral or positive	non-steady partner	1	1	HIV test in last 12 months and test result known.			1	1 partner	1
NotReactive	5	9	23	16	Very negative	Negative	Neither neg nor pos	One non-steady partner	1	0	0	0	0	0	0	0	0	0	0	0	0	1	0	HIV negative	.j	Sofia	34	30-34	25-34	high school or similar	high school or post secondary education (vocational school or college)	>0	>0	>0	>0	Less than half	out to less than half	0	0	neutral or positive	non-steady partner	1	1	HIV test in last 12 months and test result known.			20	>10 partners	10
NotReactive	2	10	2	0	Neither neg nor pos	Neither neg nor pos	Positive		0	0	0	0	1	0	0	0	0	0	0	1	0	0	0	HIV negative	.j	Sofia	22	20-24	18-24	high school or similar	high school or post secondary education (vocational school or college)	>0	>0	>0	0	All or almost all	out to majority	neutral or positive	neutral or positive	neutral or positive				HIV test in last 12 months and test result known.			12	>10 partners	3
NotReactive	2	9	3	1	Negative	Negative	Negative	More than one partner	0	1	0	0	0	0	0	0	0	0	0	0	0	1	0	HIV negative	.j	Sofia	24	20-24	18-24	high school or similar	high school or post secondary education (vocational school or college)	>0	>0	>0	>0	None	out to less than half	0	0	0	more than one partner	1	1	HIV test in last 12 months and test result known.			25	>10 partners	12
NotReactive	5	10	12	4	Very negative	Negative	Neither neg nor pos	One steady partner	0	1	0	0	0	0	0	0	0	0	0	1	0	0	0	HIV negative	.j	Sofia	35	35-39	35-44	university education (below degree level)	university studies or degree	>0	>0	>0	>0	Few	out to less than half	0	0	neutral or positive	steady partner	1	1	HIV test in last 12 months and test result known.			4	4-5 partners	4
NotReactive	7	15	5	1	Negative	Negative	Neither neg nor pos	One non-steady partner	0	0	0	0	0	1	0	0	0	0	0	1	0	0	0	HIV negative	.j	Sofia	24	20-24	18-24	high school or similar	high school or post secondary education (vocational school or college)	>0	>0	>0	>0	Few	out to less than half	0	0	neutral or positive	non-steady partner	1	1	HIV test in last 12 months and test result known.			0	no partner	0
.l	2	10	3	4	Negative	Neither neg nor pos	Positive	One steady partner	1	0	0	0	0	0	0	0	0	1	0	0	0	0	0	HIV negative	.j	Sofia	28	25-29	25-34	university degree (Bachelor, Masters, PhD)	university studies or degree	>0	>0	>0	>0	Few	out to less than half	0	neutral or positive	neutral or positive	steady partner	1	1	other			1	1 partner	0
.l	10	20	3	0	Neither neg nor pos	Neither neg nor pos	Positive	One non-steady partner	0	1	0	0	0	0	0	0	0	1	0	0	0	0	0	HIV negative	.j	Sofia	21	20-24	18-24	post high school education (vocational school or college)	high school or post secondary education (vocational school or college)	>0	>0	>0	0	Few	out to less than half	neutral or positive	neutral or positive	neutral or positive	non-steady partner	1	1	HIV test in last 12 months and test result known.			6	6-10 partners	0
NotReactive	5	3	1	1		Neither neg nor pos	Neither neg nor pos	One non-steady partner	0	0	0	0	0	1	0	0	0	0	0	0	1	0	0	HIV negative	.j	Sofia	34	30-34	25-34	high school or similar	high school or post secondary education (vocational school or college)	>0	>0	>0	>0	Few	out to less than half		neutral or positive	neutral or positive	non-steady partner	1	1	other			5	4-5 partners	0
NotReactive	5	20	10	1	Negative	Negative	Positive	One non-steady partner	1	0	0	0	0	0	0	0	0	1	0	0	0	0	0	HIV negative	.j	Sofia	25	25-29	25-34	university education (below degree level)	university studies or degree	>0	>0	>0	>0	Less than half	out to less than half	0	0	neutral or positive	non-steady partner	1	1	HIV test in last 12 months and test result known.			11	>10 partners	3
NotReactive	3	25	5	1	Negative	Neither neg nor pos	Positive	One non-steady partner	1	0	0	0	0	0	0	0	0	1	0	0	0	0	0	HIV negative	.j	Sofia	25	25-29	25-34	high school or similar	high school or post secondary education (vocational school or college)	>0	>0	>0	>0	Less than half	out to less than half	0	neutral or positive	neutral or positive	non-steady partner	1	1	HIV test in last 12 months and test result known.			15	>10 partners	2
NotReactive	1	20	0	0	Negative	Neither neg nor pos	Positive	One non-steady partner	1	0	0	0	0	0	0	0	0	1	0	0	0	0	0	HIV negative	.j	Sofia	23	20-24	18-24	high school or similar	high school or post secondary education (vocational school or college)	>0	>0	0	0	Few	out to less than half	0	neutral or positive	neutral or positive	non-steady partner	1	1	HIV test in last 12 months and test result known.			15	>10 partners	2
NotReactive	4	10	11	2	Neither neg nor pos	Positive	Positive	One non-steady partner	1	0	0	0	0	0	0	0	0	0	0	1	0	0	0	HIV negative	.j	Sofia	22	20-24	18-24	high school or similar	high school or post secondary education (vocational school or college)	>0	>0	>0	>0	More than half	out to majority	neutral or positive	neutral or positive	neutral or positive	non-steady partner	1	1	HIV test in last 12 months and test result known.			20	>10 partners	15
NotReactive	17	13	10	1	Negative	Negative	Negative	One steady partner	0	0	0	0	0	0	1	0	0	0	0	0	0	1	0	HIV negative	.j	Sofia	27	25-29	25-34	university degree (Bachelor, Masters, PhD)	university studies or degree	>0	>0	>0	>0	Few	out to less than half	0	0	0	steady partner	1	1	HIV test in last 12 months and test result known.			17	>10 partners	1
NotReactive	3	30	0	0	Negative	Negative	Positive	One non-steady partner	1	0	0	0	0	0	0	0	0	0	0	1	0	0	0	HIV negative	.j	Sofia	20	20-24	18-24	high school or similar	high school or post secondary education (vocational school or college)	>0	>0	0	0	Less than half	out to less than half	0	0	neutral or positive	non-steady partner	1	1	HIV test in last 12 months and test result known.			10	6-10 partners	1
NotReactive	12	6	3	4	Neither neg nor pos	Neither neg nor pos	Positive	One non-steady partner	0	0	0	0	0	0	1	0	0	0	0	0	0	1	0	I prefer not to answer	.j	Sofia	32	30-34	25-34	university education (below degree level)	university studies or degree	>0	>0	>0	>0	More than half	out to majority	neutral or positive	neutral or positive	neutral or positive	non-steady partner	1	1	HIV test in last 12 months and test result known.			3	2-3 partners	0
.l	15	6	18	3	Negative	Neither neg nor pos	Positive	One steady partner	0	1	0	0	0	0	0	0	0	0	0	1	0	0	0	HIV negative	.j	Sofia	45	45-49	45-54	university degree (Bachelor, Masters, PhD)	university studies or degree	>0	>0	>0	>0	Few	out to less than half	0	neutral or positive	neutral or positive	steady partner	1	1	HIV test in last 12 months and test result known.			4	4-5 partners	2
NotReactive	12	20	10	5	Negative	Positive	Very positive	One non-steady partner	0	1	0	0	0	0	0	0	0	1	0	0	0	0	0	HIV negative	.j	Sofia	30	30-34	25-34	university degree (Bachelor, Masters, PhD)	university studies or degree	>0	>0	>0	>0	More than half	out to majority	0	neutral or positive	neutral or positive	non-steady partner	1	1	HIV test in last 12 months and test result known.			7	6-10 partners	0
.l	5	3	10	3	Negative	Neither neg nor pos	Positive	One non-steady partner	0	0	0	0	0	0	1	0	0	0	0	1	0	0	0	I prefer not to answer	.j	Sofia	30	30-34	25-34	university education (below degree level)	university studies or degree	>0	>0	>0	>0	Less than half	out to less than half	0	neutral or positive	neutral or positive	non-steady partner	1	1	HIV test in last 12 months and test result known.			11	>10 partners	2
NotReactive	6	29	20		Negative	Neither neg nor pos	Positive	One non-steady partner	0	0	0	0	1	0	0	0	0	0	0	0	1	0	0	HIV negative	.j	Sofia	20	20-24	18-24	post high school education (vocational school or college)	high school or post secondary education (vocational school or college)	>0	>0	>0		Less than half	out to less than half	0	neutral or positive	neutral or positive	non-steady partner	1	1	HIV test in last 12 months and test result known.			1	1 partner	0
NotReactive	15	25	10	5	Neither neg nor pos	Positive	Positive	One steady partner	1	0	0	0	0	0	0	0	0	0	0	0	0	1	0	HIV negative	.j	Sofia	28	25-29	25-34	university degree (Bachelor, Masters, PhD)	university studies or degree	>0	>0	>0	>0	More than half	out to majority	neutral or positive	neutral or positive	neutral or positive	steady partner	1	1	HIV test in last 12 months and test result known.			1	1 partner	1
NotReactive	0	8	0	5	Neither neg nor pos	Neither neg nor pos	Neither neg nor pos	One non-steady partner	0	1	0	0	0	0	0	0	0	1	0	0	0	0	0	HIV negative	.j	Sofia	26	25-29	25-34	post high school education (vocational school or college)	high school or post secondary education (vocational school or college)	0	>0	0	>0	Less than half	out to less than half	neutral or positive	neutral or positive	neutral or positive	non-steady partner	1	1	HIV test in last 12 months and test result known.			10	6-10 partners	0
NotReactive	10	5	11	2	Neither neg nor pos	Positive	Positive	One steady partner	0	1	0	0	0	0	0	0	0	0	0	0	0	1	0	I prefer not to answer	.j	Sofia	25	25-29	25-34	university education (below degree level)	university studies or degree	>0	>0	>0	>0	Less than half	out to less than half	neutral or positive	neutral or positive	neutral or positive	steady partner	1	1	other			1	1 partner	1
NotReactive	0	0	0	0	Negative	Very negative	Positive	One non-steady partner	1	0	0	0	0	0	0	0	0	0	0	1	0	0	0	HIV negative	.j	Sofia	22	20-24	18-24	high school or similar	high school or post secondary education (vocational school or college)	0	0	0	0	Few	out to less than half	0	0	neutral or positive	non-steady partner	1	1	other			10	6-10 partners	2
NotReactive	0	15	2	1	Neither neg nor pos	Negative	Positive	One non-steady partner	1	0	0	0	0	0	0	0	0	1	0	0	0	0	0	HIV negative	.j	Sofia	35	35-39	35-44	university education (below degree level)	university studies or degree	0	>0	>0	>0	Less than half	out to less than half	neutral or positive	0	neutral or positive	non-steady partner	1	1	HIV test in last 12 months and test result known.			15	>10 partners	3
NotReactive	6	9	7	2	Very negative	Very negative	Neither neg nor pos	One non-steady partner	1	0	0	0	0	0	0	0	0	0	0	1	0	0	0	.j	.j	Sofia	21	20-24	18-24	high school or similar	high school or post secondary education (vocational school or college)	>0	>0	>0	>0	Few	out to less than half	0	0	neutral or positive	non-steady partner	1	1	other			3	2-3 partners	0
NotReactive	5	1	12	7	Negative	Neither neg nor pos	Positive	One steady partner	0	1	0	0	0	0	0	0	0	1	0	0	0	0	0	HIV negative	.j	Sofia	27	25-29	25-34	high school or similar	high school or post secondary education (vocational school or college)	>0	>0	>0	>0	More than half	out to majority	0	neutral or positive	neutral or positive	steady partner	1	1	other			6	6-10 partners	1
NotReactive	10	5	2	2	Positive	Positive	Positive	One steady partner	0	0	0	1	0	0	0	0	0	0	0	0	0	0	1	HIV negative	.j	Sofia	31	30-34	25-34	university degree (Bachelor, Masters, PhD)	university studies or degree	>0	>0	>0	>0	More than half	out to majority	neutral or positive	neutral or positive	neutral or positive	steady partner	1		HIV test in last 12 months and test result known.			2	2-3 partners	2
NotReactive	5		6	3	Negative	Negative	Positive	One non-steady partner	1	0	0	0	0	0	0	0	0	0	0	0	1	0	0	HIV negative	.j	Sofia	34	30-34	25-34	university education (below degree level)	university studies or degree	>0		>0	>0	Less than half	out to less than half	0	0	neutral or positive	non-steady partner	1	1	HIV test in last 12 months and test result known.			1	1 partner	1
.l	10	20	20		Negative	Neither neg nor pos	Positive	One steady partner	0	1	0	0	0	0	0	0	0	1	0	0	0	0	0	.j	.j	Sofia	23	20-24	18-24	post high school education (vocational school or college)	high school or post secondary education (vocational school or college)	>0	>0	>0		More than half	out to majority	0	neutral or positive	neutral or positive	steady partner	1	1	other			1	1 partner
NotReactive	5	12	15	4	Negative	Negative	Neither neg nor pos	One non-steady partner	1	0	0	0	0	0	0	0	0	1	0	0	0	0	0	HIV negative	.j	Sofia	31	30-34	25-34	high school or similar	high school or post secondary education (vocational school or college)	>0	>0	>0	>0	Less than half	out to less than half	0	0	neutral or positive	non-steady partner	1	1	HIV test in last 12 months and test result known.			3	2-3 partners	1
NotReactive	5	10	0	2	Neither neg nor pos	Neither neg nor pos	Positive	One steady partner	0	1	0	0	0	0	0	0	0	0	0	0	0	0	1	HIV negative	.j	Sofia	18	18-19	18-24	high school or similar	high school or post secondary education (vocational school or college)	>0	>0	0	>0	Less than half	out to less than half	neutral or positive	neutral or positive	neutral or positive	steady partner	1		HIV test in last 12 months and test result known.			11	>10 partners	2
NotReactive	0	10	0	0	Negative	Negative	Positive	One steady partner	0	1	0	0	0	0	0	0	0	0	0	1	0	0	0	HIV negative	.j	Sofia	27	25-29	25-34	high school or similar	high school or post secondary education (vocational school or college)	0	>0	0	0	Few	out to less than half	0	0	neutral or positive	steady partner	1	1	HIV test in last 12 months and test result known.			1	1 partner	1
NotReactive	8	10	20	0	Positive	Positive	Positive	One non-steady partner	0	0	0	0	0	0	1	0	0	0	0	0	0	1	0	HIV negative	.j	Sofia	28	25-29	25-34	high school or similar	high school or post secondary education (vocational school or college)	>0	>0	>0	0	All or almost all	out to majority	neutral or positive	neutral or positive	neutral or positive	non-steady partner	1	1	HIV test in last 12 months and test result known.			4	4-5 partners	4
Reactive	8	40	30	0	Positive	Positive	Positive	One non-steady partner	0	0	0	0	0	1	0	0	0	0	0	0	0	1	0	HIV negative	.j	Sofia	26	25-29	25-34	university degree (Bachelor, Masters, PhD)	university studies or degree	>0	>0	>0	0	More than half	out to majority	neutral or positive	neutral or positive	neutral or positive	non-steady partner	1	1	HIV test in last 12 months and test result known.			1	1 partner	1
.l	20	30	15	10	Negative	Negative	Positive	One non-steady partner	1	0	0	0	0	0	0	0	0	1	0	0	0	0	0	HIV negative	.j	Sofia	29	25-29	25-34	university degree (Bachelor, Masters, PhD)	university studies or degree	>0	>0	>0	>0	More than half	out to majority	0	0	neutral or positive	non-steady partner	1	1	HIV test in last 12 months and test result known.			6	6-10 partners	1
NotReactive	12	3		4	Very negative	Negative	Neither neg nor pos	One non-steady partner	0	0	0	0	0	1	0	0	0	0	0	0	0	1	0	I prefer not to answer	.j	Sofia	30	30-34	25-34	secondary school	secondary or lower	>0	>0		>0	Less than half	out to less than half	0	0	neutral or positive	non-steady partner	1	1	HIV test in last 12 months and test result known.			2	2-3 partners	1
NotReactive	4	5	1	0	Very negative	Very negative	Neither neg nor pos	One non-steady partner	1	0	0	0	0	0	0	0	0	0	0	0	0	1	0	HIV negative	.j	Sofia	36	35-39	35-44	high school or similar	high school or post secondary education (vocational school or college)	>0	>0	>0	0	Less than half	out to less than half	0	0	neutral or positive	non-steady partner	1	1	HIV test in last 12 months and test result known.			10	6-10 partners	10
NotReactive	8	10	2	0	Neither neg nor pos	Neither neg nor pos	Positive	One steady partner	0	1	0	0	0	0	0	0	0	1	0	0	0	0	0	HIV negative	.j	Sofia	32	30-34	25-34	high school or similar	high school or post secondary education (vocational school or college)	>0	>0	>0	0	More than half	out to majority	neutral or positive	neutral or positive	neutral or positive	steady partner	1	1	HIV test in last 12 months and test result known.			6	6-10 partners	1
.l	0	5	0	0	Negative	Neither neg nor pos	Positive	One non-steady partner	1	0	0	0	0	0	0	0	0	1	0	0	0	0	0	HIV negative	.j	Sofia	22	20-24	18-24	post high school education (vocational school or college)	high school or post secondary education (vocational school or college)	0	>0	0	0	Few	out to less than half	0	neutral or positive	neutral or positive	non-steady partner	1	1	other			2	2-3 partners	0
NotReactive	15	90	10	3	Neither neg nor pos	Positive	Very positive	One non-steady partner	0	0	0	0	1	0	0	0	0	0	0	1	0	0	0	HIV negative	.j	Sofia	22	20-24	18-24	post high school education (vocational school or college)	high school or post secondary education (vocational school or college)	>0	>0	>0	>0	All or almost all	out to majority	neutral or positive	neutral or positive	neutral or positive	non-steady partner	1	1	HIV test in last 12 months and test result known.			3	2-3 partners	3
NotReactive	5	10	5	1	Negative	Neither neg nor pos	Positive	One non-steady partner	1	0	0	0	0	0	0	0	0	0	0	0	0	1	0	HIV negative	.j	Sofia	28	25-29	25-34	high school or similar	high school or post secondary education (vocational school or college)	>0	>0	>0	>0	Few	out to less than half	0	neutral or positive	neutral or positive	non-steady partner	1	1	HIV test in last 12 months and test result known.			7	6-10 partners	5
NotReactive	5	40	30	15	Negative	Neither neg nor pos	Neither neg nor pos	One steady partner	0	1	0	0	0	0	0	0	0	1	0	0	0	0	0	HIV negative	.j	Sofia	36	35-39	35-44			>0	>0	>0	>0	Less than half	out to less than half	0	neutral or positive	neutral or positive	steady partner	1	1	HIV test in last 12 months and test result known.			5	4-5 partners	0
NotReactive	0	8	0	0	Neither neg nor pos	Positive	Positive	One steady partner	1	0	0	0	0	0	0	0	0	0	0	1	0	0	0	HIV negative	.j	Sofia	24	20-24	18-24	post high school education (vocational school or college)	high school or post secondary education (vocational school or college)	0	>0	0	0	Few	out to less than half	neutral or positive	neutral or positive	neutral or positive	steady partner	1	1	HIV test in last 12 months and test result known.			6	6-10 partners	0
NotReactive	10	20	15	0	Negative	Negative	Neither neg nor pos	One non-steady partner	1	0	0	0	0	0	0	0	0	1	0	0	0	0	0	HIV negative	.j	Sofia	23	20-24	18-24	high school or similar	high school or post secondary education (vocational school or college)	>0	>0	>0	0	More than half	out to majority	0	0	neutral or positive	non-steady partner	1	1	HIV test in last 12 months and test result known.			15	>10 partners	5
NotReactive	3	15	0	0	Neither neg nor pos	Neither neg nor pos	Positive	One non-steady partner	1	0	0	0	0	0	0	0	0	1	0	0	0	0	0	HIV negative	.j	Sofia	35	35-39	35-44	university degree (Bachelor, Masters, PhD)	university studies or degree	>0	>0	0	0	More than half	out to majority	neutral or positive	neutral or positive	neutral or positive	non-steady partner	1	1	other			7	6-10 partners	7
NotReactive		26			Neither neg nor pos	Neither neg nor pos	Neither neg nor pos	One steady partner	0	1	0	0	0	0	0	0	0	1	0	0	0	0	0	HIV negative	.j	Sofia	44	40-44	35-44	university education (below degree level)	university studies or degree		>0			Less than half	out to less than half	neutral or positive	neutral or positive	neutral or positive	steady partner	1	1	HIV test in last 12 months and test result known.			1	1 partner	1
NotReactive	15	7	0	0	Negative	Negative	Positive	One steady partner	0	1	0	0	0	0	0	0	0	0	0	1	0	0	0	HIV negative	.j	Sofia	34	30-34	25-34	post high school education (vocational school or college)	high school or post secondary education (vocational school or college)	>0	>0	0	0	Few	out to less than half	0	0	neutral or positive	steady partner	1	1	other			11	>10 partners	1
NotReactive	10	10	5	1	Very negative	Negative	Neither neg nor pos	One non-steady partner	0	0	0	0	0	1	0	0	0	0	0	1	0	0	0	I prefer not to answer	.j	Sofia	37	35-39	35-44	university degree (Bachelor, Masters, PhD)	university studies or degree	>0	>0	>0	>0	Less than half	out to less than half	0	0	neutral or positive	non-steady partner	1	1	HIV test in last 12 months and test result known.			5	4-5 partners	5
Reactive	10	20	20	2	Neither neg nor pos	Neither neg nor pos	Positive	One non-steady partner	0	1	0	0	0	0	0	0	0	1	0	0	0	0	0	HIV negative	.j	Sofia	33	30-34	25-34	university degree (Bachelor, Masters, PhD)	university studies or degree	>0	>0	>0	>0	All or almost all	out to majority	neutral or positive	neutral or positive	neutral or positive	non-steady partner	1	1	other			9	6-10 partners	9
NotReactive	10	25	25	20	Negative	Negative	Positive	One non-steady partner	1	0	0	0	0	0	0	0	1	0	0	0	0	0	0	HIV negative	.j	Sofia	34	30-34	25-34	elementary school	secondary or lower	>0	>0	>0	>0	Less than half	out to less than half	0	0	neutral or positive	non-steady partner	1	1	HIV test in last 12 months and test result known.			11	>10 partners	2
.l	1	8	0	0	Very negative	Neither neg nor pos	Positive	One non-steady partner	1	0	0	0	0	0	0	0	0	1	0	0	0	0	0	HIV negative	.j	Sofia	19	18-19	18-24	high school or similar	high school or post secondary education (vocational school or college)	>0	>0	0	0	Few	out to less than half	0	neutral or positive	neutral or positive	non-steady partner	1	1	HIV test in last 12 months and test result known.			8	6-10 partners	5
NotReactive	11	9	8	10	Neither neg nor pos	Neither neg nor pos	Negative	One non-steady partner	1	0	0	0	0	0	0	0	0	1	0	0	0	0	0	HIV negative	.j	Sofia	41	40-44	35-44	university degree (Bachelor, Masters, PhD)	university studies or degree	>0	>0	>0	>0	Few	out to less than half	neutral or positive	neutral or positive	0	non-steady partner	1	1	HIV test in last 12 months and test result known.			10	6-10 partners	2
NotReactive	17	13	7	9	Neither neg nor pos	Neither neg nor pos	Neither neg nor pos	One non-steady partner	0	0	0	0	1	0	0	0	0	0	0	0	1	0	0	HIV negative	.j	Sofia	35	35-39	35-44	university education (below degree level)	university studies or degree	>0	>0	>0	>0	Few	out to less than half	neutral or positive	neutral or positive	neutral or positive	non-steady partner	1	1	HIV test in last 12 months and test result known.			17	>10 partners	5
NotReactive	15	20	25	13	Neither neg nor pos	Neither neg nor pos	Neither neg nor pos	One non-steady partner	0	0	0	0	0	0	1	0	0	0	0	0	0	1	0	HIV negative	.j	Sofia	28	25-29	25-34	university degree (Bachelor, Masters, PhD)	university studies or degree	>0	>0	>0	>0	Few	out to less than half	neutral or positive	neutral or positive	neutral or positive	non-steady partner	1	1	HIV test in last 12 months and test result known.			19	>10 partners	2
NotReactive	10	10	5	4	Negative	Neither neg nor pos	Neither neg nor pos	One non-steady partner	0	0	0	0	0	0	1	0	0	0	0	0	0	1	0	I prefer not to answer	.j	Sofia	38	35-39	35-44	university education (below degree level)	university studies or degree	>0	>0	>0	>0	Less than half	out to less than half	0	neutral or positive	neutral or positive	non-steady partner	1	1	HIV test in last 12 months and test result known.			10	6-10 partners	10
NotReactive	1	5	10	3	Negative	Negative	Negative	One non-steady partner	0	0	1	0	0	0	0	0	1	0	0	0	0	0	0	I prefer not to answer	.j	Sofia	48	45-49	45-54	university degree (Bachelor, Masters, PhD)	university studies or degree	>0	>0	>0	>0	Few	out to less than half	0	0	0	non-steady partner	1	1	HIV test in last 12 months and test result known.			10	6-10 partners	5
NotReactive	1	5	1	2	Very negative	Neither neg nor pos	Neither neg nor pos	One non-steady partner	1	0	0	0	0	0	0	0	0	1	0	0	0	0	0	HIV negative	.j	Sofia	24	20-24	18-24	high school or similar	high school or post secondary education (vocational school or college)	>0	>0	>0	>0	Few	out to less than half	0	neutral or positive	neutral or positive	non-steady partner	1	1	HIV test in last 12 months and test result known.			4	4-5 partners	2
NotReactive	11	6	6	1	Negative	Negative	Positive	One non-steady partner	0	1	0	0	0	0	0	0	0	1	0	0	0	0	0	HIV negative	.j	Sofia	28	25-29	25-34	high school or similar	high school or post secondary education (vocational school or college)	>0	>0	>0	>0	Few	out to less than half	0	0	neutral or positive	non-steady partner	1	1	HIV test in last 12 months and test result known.			16	>10 partners	3
NotReactive	5	20	0	0	Negative	Positive	Positive	One non-steady partner	1	0	0	0	0	0	0	0	0	0	0	1	0	0	0	HIV negative	.j	Sofia	21	20-24	18-24	post high school education (vocational school or college)	high school or post secondary education (vocational school or college)	>0	>0	0	0	More than half	out to majority	0	neutral or positive	neutral or positive	non-steady partner	1	1	HIV test in last 12 months and test result known.			15	>10 partners	0
.l	10	20	20	1	Very negative	Very negative	Positive	One non-steady partner	1	0	0	0	0	0	0	0	0	1	0	0	0	0	0	HIV negative	.j	Sofia	32	30-34	25-34	high school or similar	high school or post secondary education (vocational school or college)	>0	>0	>0	>0	More than half	out to majority	0	0	neutral or positive	non-steady partner	1	1	other			7	6-10 partners	2
NotReactive	3	40	10		Neither neg nor pos	Neither neg nor pos	Neither neg nor pos	One non-steady partner	1	0	0	0	0	0	0	0	0	1	0	0	0	0	0	HIV negative	.j	Sofia	39	35-39	35-44	university degree (Bachelor, Masters, PhD)	university studies or degree	>0	>0	>0		More than half	out to majority	neutral or positive	neutral or positive	neutral or positive	non-steady partner	1	1	HIV test in last 12 months and test result known.			1	1 partner	0
NotReactive	6	5	4	3	Negative	Neither neg nor pos	Positive	One steady partner	0	1	0	0	0	0	0	0	0	1	0	0	0	0	0	HIV negative	.j	Sofia	26	25-29	25-34	high school or similar	high school or post secondary education (vocational school or college)	>0	>0	>0	>0	Less than half	out to less than half	0	neutral or positive	neutral or positive	steady partner	1	1	HIV test in last 12 months and test result known.			1	1 partner	0
NotReactive	0	10	4	1	Positive	Positive	Positive	One steady partner	0	1	0	0	0	0	0	0	0	0	0	1	0	0	0	HIV negative	.j	Sofia	37	35-39	35-44	university degree (Bachelor, Masters, PhD)	university studies or degree	0	>0	>0	>0	More than half	out to majority	neutral or positive	neutral or positive	neutral or positive	steady partner	1	1	HIV test in last 12 months and test result known.			1	1 partner	1
NotReactive		18			Negative	Neither neg nor pos	Very positive	One steady partner	0	1	0	0	0	0	0	0	0	1	0	0	0	0	0	HIV negative	.j	Sofia	45	45-49	45-54	university education (below degree level)	university studies or degree		>0			Less than half	out to less than half	0	neutral or positive	neutral or positive	steady partner	1	1	HIV test in last 12 months and test result known.			2	2-3 partners	2
NotReactive	20	40	30	10	Negative	Neither neg nor pos	Positive	One non-steady partner	0	1	0	0	0	0	0	0	0	1	0	0	0	0	0	HIV negative	.j	Sofia	32	30-34	25-34			>0	>0	>0	>0	More than half	out to majority	0	neutral or positive	neutral or positive	non-steady partner	1	1	HIV test in last 12 months and test result known.			6	6-10 partners	3
Reactive	10	30	15	5	Very negative	Very negative	Neither neg nor pos	One steady partner	0	1	0	0	0	0	0	0	0	0	1	0	0	0	0	HIV positive	1	Sofia	33	30-34	25-34			>0	>0	>0	>0	More than half	out to majority	0	0	neutral or positive	steady partner	1	1	HIV test in last 12 months and test result known.			1	1 partner	0
Reactive	0	10	1	0	Neither neg nor pos	Positive	Positive	One steady partner	0	0	0	1	0	0	0	0	0	0	0	1	0	0	0	HIV positive	1	Sofia	37	35-39	35-44	university education (below degree level)	university studies or degree	0	>0	>0	0	Less than half	out to less than half	neutral or positive	neutral or positive	neutral or positive	steady partner	1	1	other			3	2-3 partners	3
NotReactive	7	10	3	0	Very negative	Very negative	Negative	One non-steady partner	0	0	0	0	0	0	1	0	0	0	0	0	0	1	0	I prefer not to answer	.j	Sofia	25	25-29	25-34	high school or similar	high school or post secondary education (vocational school or college)	>0	>0	>0	0	None	out to less than half	0	0	0	non-steady partner	1	1	HIV test in last 12 months and test result known.			13	>10 partners	6
NotReactive	0	20	0	0	Neither neg nor pos	Neither neg nor pos	Very positive	One non-steady partner	1	0	0	0	0	0	0	0	0	1	0	0	0	0	0	HIV negative	.j	Sofia	24	20-24	18-24	university education (below degree level)	university studies or degree	0	>0	0	0	More than half	out to majority	neutral or positive	neutral or positive	neutral or positive	non-steady partner	1	1	HIV test in last 12 months and test result known.			20	>10 partners	2
NotReactive	4	10		3	Negative	Neither neg nor pos	Neither neg nor pos	One non-steady partner	0	0	0	0	1	0	0	0	0	0	0	1	0	0	0	HIV negative	.j	Sofia	26	25-29	25-34	post high school education (vocational school or college)	high school or post secondary education (vocational school or college)	>0	>0		>0	Less than half	out to less than half	0	neutral or positive	neutral or positive	non-steady partner	1	1	HIV test in last 12 months and test result known.			1	1 partner	0
.l	10	40	10	5	Negative	Very negative	Positive	One non-steady partner	0	0	0	0	0	1	0	0	0	1	0	0	0	0	0	HIV negative	.j	Sofia	28	25-29	25-34	university degree (Bachelor, Masters, PhD)	university studies or degree	>0	>0	>0	>0	None	out to less than half	0	0	neutral or positive	non-steady partner	1	1	other			9	6-10 partners	6
NotReactive	5	15	2	2	Negative	Positive	Positive	One non-steady partner	0	0	0	0	0	1	0	0	0	0	0	0	0	1	0	HIV negative	.j	Sofia	32	30-34	25-34	university education (below degree level)	university studies or degree	>0	>0	>0	>0	Less than half	out to less than half	0	neutral or positive	neutral or positive	non-steady partner	1	1	HIV test in last 12 months and test result known.			10	6-10 partners	2
NotReactive	2	7	5	2	Neither neg nor pos	Negative	Neither neg nor pos	One non-steady partner	0	0	0	0	0	0	1	0	0	0	0	0	0	1	0	HIV negative	.j	Sofia	30	30-34	25-34	university education (below degree level)	university studies or degree	>0	>0	>0	>0	Few	out to less than half	neutral or positive	0	neutral or positive	non-steady partner	1	1	HIV test in last 12 months and test result known.			10	6-10 partners	12
NotReactive	0	10	0	2	Neither neg nor pos	Positive	Positive	One steady partner	0	1	0	0	0	0	0	0	0	0	0	1	0	0	0	HIV negative	.j	Sofia	25	25-29	25-34	secondary school	secondary or lower	0	>0	0	>0	Few	out to less than half	neutral or positive	neutral or positive	neutral or positive	steady partner	1	1	HIV test in last 12 months and test result known.			4	4-5 partners	0
NotReactive	15	40	10	10	Neither neg nor pos	Positive	Very positive	One steady partner	1	0	0	0	0	0	0	0	0	1	0	0	0	0	0	HIV negative	.j	Sofia	32	30-34	25-34	university degree (Bachelor, Masters, PhD)	university studies or degree	>0	>0	>0	>0	More than half	out to majority	neutral or positive	neutral or positive	neutral or positive	steady partner	1	1	HIV test in last 12 months and test result known.			6	6-10 partners	2
NotReactive	20	40	40	15	Negative	Very negative	Positive	One non-steady partner	0	1	0	0	0	0	0	0	0	1	0	0	0	0	0	HIV negative	.j	Sofia	36	35-39	35-44	university degree (Bachelor, Masters, PhD)	university studies or degree	>0	>0	>0	>0	Less than half	out to less than half	0	0	neutral or positive	non-steady partner	1	1	HIV test in last 12 months and test result known.			8	6-10 partners	1
Reactive	6	20	10	5	Very negative	Very negative	Neither neg nor pos	One non-steady partner	1	0	0	0	0	0	0	0	0	1	0	0	0	0	0	HIV negative	.j	Sofia	35	35-39	35-44	university degree (Bachelor, Masters, PhD)	university studies or degree	>0	>0	>0	>0	Few	out to less than half	0	0	neutral or positive	non-steady partner	1	1	HIV test in last 12 months and test result known.			5	4-5 partners	5
NotReactive	2	12	12		Negative	Negative	Neither neg nor pos	One non-steady partner	1	0	0	0	0	0	0	0	0	0	0	1	0	0	0	.j	.j	Sofia	37	35-39	35-44	post high school education (vocational school or college)	high school or post secondary education (vocational school or college)	>0	>0	>0		Few	out to less than half	0	0	neutral or positive	non-steady partner	1	1	other			1	1 partner	2
Reactive	27	13	10	2	Negative	Negative	Negative	One non-steady partner	0	0	0	0	0	0	1	0	0	0	0	0	0	1	0	HIV negative	.j	Sofia	32	30-34	25-34	university degree (Bachelor, Masters, PhD)	university studies or degree	>0	>0	>0	>0	Few	out to less than half	0	0	0	non-steady partner	1	1	HIV test in last 12 months and test result known.			25	>10 partners	3
NotReactive	1	20	5	0	Neither neg nor pos	Very positive	Positive	One non-steady partner	1	0	0	0	0	0	0	0	0	1	0	0	0	0	0	HIV negative	.j	Sofia	29	25-29	25-34	university degree (Bachelor, Masters, PhD)	university studies or degree	>0	>0	>0	0	Few	out to less than half	neutral or positive	neutral or positive	neutral or positive	non-steady partner	1	1	HIV test in last 12 months and test result known.			5	4-5 partners	0
NotReactive	4	10	2	1	Positive	Neither neg nor pos	Positive	One non-steady partner	0	0	0	0	0	1	0	0	0	0	0	1	0	0	0	HIV negative	.j	Sofia	31	30-34	25-34	high school or similar	high school or post secondary education (vocational school or college)	>0	>0	>0	>0	Less than half	out to less than half	neutral or positive	neutral or positive	neutral or positive	non-steady partner	1	1	HIV test in last 12 months and test result known.			6	6-10 partners	0
NotReactive	13	10	5	1	Neither neg nor pos	Neither neg nor pos	Neither neg nor pos	One steady partner	0	1	0	0	0	0	0	0	0	1	0	0	0	0	0	HIV negative	.j	Sofia	24	20-24	18-24	university education (below degree level)	university studies or degree	>0	>0	>0	>0	Less than half	out to less than half	neutral or positive	neutral or positive	neutral or positive	steady partner	1	1	HIV test in last 12 months and test result known.			10	6-10 partners	0
NotReactive	10	20	20	2	Negative	Neither neg nor pos	Positive	One steady partner	0	1	0	0	0	0	0	0	0	1	0	0	0	0	0	HIV negative	.j	Sofia	23	20-24	18-24	university education (below degree level)	university studies or degree	>0	>0	>0	>0	More than half	out to majority	0	neutral or positive	neutral or positive	steady partner	1	1	other			8	6-10 partners	1
NotReactive	3	20	0	0	Neither neg nor pos	Negative	Positive	One non-steady partner	1	0	0	0	0	0	0	0	0	0	0	1	0	0	0	HIV negative	.j	Sofia	23	20-24	18-24	post high school education (vocational school or college)	high school or post secondary education (vocational school or college)	>0	>0	0	0	Less than half	out to less than half	neutral or positive	0	neutral or positive	non-steady partner	1	1	other			30	>10 partners	0
NotReactive	0	10	1	0	Neither neg nor pos	Positive	Positive	One steady partner	0	1	0	0	0	0	0	0	0	0	0	1	0	0	0	HIV negative	.j	Sofia	25	25-29	25-34	high school or similar	high school or post secondary education (vocational school or college)	0	>0	>0	0	Less than half	out to less than half	neutral or positive	neutral or positive	neutral or positive	steady partner	1	1	HIV test in last 12 months and test result known.			3	2-3 partners	3
NotReactive	13	38			Negative	Neither neg nor pos	Neither neg nor pos	One non-steady partner	1	0	0	0	0	0	0	0	0	0	0	1	0	0	0	.j	.j	Sofia	30	30-34	25-34	university degree (Bachelor, Masters, PhD)	university studies or degree	>0	>0			Less than half	out to less than half	0	neutral or positive	neutral or positive	non-steady partner	1	1	other			3	2-3 partners
NotReactive	27	20	20	10	Negative	Negative	Negative	One non-steady partner	0	0	0	0	0	0	1	0	0	0	0	0	0	1	0	HIV negative	.j	Sofia	21	20-24	18-24	high school or similar	high school or post secondary education (vocational school or college)	>0	>0	>0	>0	Few	out to less than half	0	0	0	non-steady partner	1	1	HIV test in last 12 months and test result known.			29	>10 partners	5
.l	5	11	3	0	Negative	Neither neg nor pos	Positive	One steady partner	0	0	0	0	0	1	0	0	0	0	0	0	0	1	0	HIV negative	.j	Sofia	40	40-44	35-44	university education (below degree level)	university studies or degree	>0	>0	>0	0	More than half	out to majority	0	neutral or positive	neutral or positive	steady partner	1	1	HIV test in last 12 months and test result known.			5	4-5 partners	4
NotReactive	60	20	0	0	Neither neg nor pos	Positive	Very positive	One non-steady partner	1	0	0	0	0	0	0	0	0	0	0	1	0	0	0	HIV negative	.j	Sofia	21	20-24	18-24	post high school education (vocational school or college)	high school or post secondary education (vocational school or college)	>0	>0	0	0	More than half	out to majority	neutral or positive	neutral or positive	neutral or positive	non-steady partner	1	1	HIV test in last 12 months and test result known.			6	6-10 partners	4
NotReactive	13	17	10	5	Neither neg nor pos	Neither neg nor pos	Neither neg nor pos	More than one partner	0	0	0	0	0	0	1	0	0	0	0	0	0	1	0	HIV negative	.j	Sofia	24	20-24	18-24	university degree (Bachelor, Masters, PhD)	university studies or degree	>0	>0	>0	>0	Few	out to less than half	neutral or positive	neutral or positive	neutral or positive	more than one partner	1	1	HIV test in last 12 months and test result known.			27	>10 partners	9
.l	4	10	17	12	Positive	Neither neg nor pos	Positive	One non-steady partner	0	1	0	0	0	0	0	0	0	1	0	0	0	0	0	HIV negative	.j	Sofia	35	35-39	35-44	university degree (Bachelor, Masters, PhD)	university studies or degree	>0	>0	>0	>0	More than half	out to majority	neutral or positive	neutral or positive	neutral or positive	non-steady partner	1	1	HIV test in last 12 months and test result known.			13	>10 partners	3
NotReactive	25	17	20	5	Neither neg nor pos	Negative	Neither neg nor pos	One non-steady partner	0	0	0	0	0	1	0	0	0	0	0	1	0	0	0	HIV negative	.j	Sofia	30	30-34	25-34	university degree (Bachelor, Masters, PhD)	university studies or degree	>0	>0	>0	>0	Less than half	out to less than half	neutral or positive	0	neutral or positive	non-steady partner	1	1	HIV test in last 12 months and test result known.			13	>10 partners	12
.l	10	15	6	3	Negative	Negative	Negative	One non-steady partner	0	0	0	0	0	1	0	0	0	0	0	1	0	0	0	HIV negative	.j	Sofia	20	20-24	18-24	high school or similar	high school or post secondary education (vocational school or college)	>0	>0	>0	>0	Few	out to less than half	0	0	0	non-steady partner	1	1	other			15	>10 partners	15
NotReactive	12	60	20	3	Neither neg nor pos	Positive	Very positive	One non-steady partner	0	0	0	0	0	1	0	0	0	0	0	1	0	0	0	HIV negative	.j	Sofia	23	20-24	18-24	university education (below degree level)	university studies or degree	>0	>0	>0	>0	All or almost all	out to majority	neutral or positive	neutral or positive	neutral or positive	non-steady partner	1	1	HIV test in last 12 months and test result known.			1	1 partner	3
NotReactive	2	20	2	1	Neither neg nor pos	Negative	Positive	One non-steady partner	0	1	0	0	0	0	0	0	0	1	0	0	0	0	0	HIV negative	.j	Sofia	24	20-24	18-24	post high school education (vocational school or college)	high school or post secondary education (vocational school or college)	>0	>0	>0	>0	Less than half	out to less than half	neutral or positive	0	neutral or positive	non-steady partner	1	1	HIV test in last 12 months and test result known.			3	2-3 partners	3
NotReactive	10	40	10	10	Neither neg nor pos	Neither neg nor pos	Positive	One non-steady partner	0	1	0	0	0	0	0	0	0	1	0	0	0	0	0	.j	.j	Sofia	30	30-34	25-34	elementary school	secondary or lower	>0	>0	>0	>0	More than half	out to majority	neutral or positive	neutral or positive	neutral or positive	non-steady partner	1	1	other			15	>10 partners	0
.l	0	5	0	0	Negative	Negative	Positive	One non-steady partner	0	0	0	0	0	1	0	0	0	0	0	1	0	0	0	HIV positive	1	Sofia	33	30-34	25-34	post high school education (vocational school or college)	high school or post secondary education (vocational school or college)	0	>0	0	0	Few	out to less than half	0	0	neutral or positive	non-steady partner	1	1	HIV test in last 12 months and test result known.			6	6-10 partners	6
NotReactive	30	50	20	0	Negative	Very negative	Positive	One steady partner	0	1	0	0	0	0	0	0	0	1	0	0	0	0	0	HIV negative	.j	Sofia	38	35-39	35-44	university degree (Bachelor, Masters, PhD)	university studies or degree	>0	>0	>0	0	More than half	out to majority	0	0	neutral or positive	steady partner	1	1	HIV test in last 12 months and test result known.			1	1 partner	1
NotReactive	20	40	20	10	Negative	Neither neg nor pos	Positive	One non-steady partner	1	0	0	0	0	0	0	0	0	1	0	0	0	0	0	HIV negative	.j	Sofia	33	30-34	25-34	university degree (Bachelor, Masters, PhD)	university studies or degree	>0	>0	>0	>0	Less than half	out to less than half	0	neutral or positive	neutral or positive	non-steady partner	1	1	other			15	>10 partners	1
NotReactive	10	15	3	2	Negative	Negative	Positive	One non-steady partner	1	0	0	0	0	0	0	0	0	0	0	1	0	0	0	HIV negative	.j	Sofia	21	20-24	18-24	high school or similar	high school or post secondary education (vocational school or college)	>0	>0	>0	>0	Few	out to less than half	0	0	neutral or positive	non-steady partner	1	1	HIV test in last 12 months and test result known.			2	2-3 partners	1
NotReactive	10	6	11	6	Negative	Neither neg nor pos	Positive	One non-steady partner	0	0	0	0	0	0	1	0	0	0	0	0	0	1	0	I prefer not to answer	.j	Sofia	34	30-34	25-34	university education (below degree level)	university studies or degree	>0	>0	>0	>0	Less than half	out to less than half	0	neutral or positive	neutral or positive	non-steady partner	1	1	HIV test in last 12 months and test result known.			5	4-5 partners	5
NotReactive	6	96			Negative	Neither neg nor pos	Very positive	One non-steady partner	0	0	0	0	1	0	0	0	0	0	0	1	0	0	0	HIV negative	.j	Sofia	19	18-19	18-24	high school or similar	high school or post secondary education (vocational school or college)	>0	>0			More than half	out to majority	0	neutral or positive	neutral or positive	non-steady partner	1	1	HIV test in last 12 months and test result known.			1	1 partner	1
.l	0	0	5	3	Negative	Negative	Negative	One non-steady partner	0	0	1	0	0	0	0	0	0	1	0	0	0	0	0	HIV negative	.j	Sofia	24	20-24	18-24	high school or similar	high school or post secondary education (vocational school or college)	0	0	>0	>0	Few	out to less than half	0	0	0	non-steady partner	1	1	HIV test in last 12 months and test result known.			23	>10 partners	8
NotReactive	10	10	0	0	Negative	Negative	Positive	One non-steady partner	0	0	0	0	0	1	0	0	0	0	0	0	0	1	0	HIV negative	.j	Sofia	24	20-24	18-24	post high school education (vocational school or college)	high school or post secondary education (vocational school or college)	>0	>0	0	0	Few	out to less than half	0	0	neutral or positive	non-steady partner	1	1	HIV test in last 12 months and test result known.			10	6-10 partners	0
NotReactive	6	15	15	1	Very negative	Negative	Positive	One non-steady partner	1	0	0	0	0	0	0	0	0	1	0	0	0	0	0	HIV negative	.j	Sofia	23	20-24	18-24	high school or similar	high school or post secondary education (vocational school or college)	>0	>0	>0	>0	Less than half	out to less than half	0	0	neutral or positive	non-steady partner	1	1	other			5	4-5 partners	0
NotReactive	0	0	3	1	Very positive	Positive	Very positive	One steady partner	1	0	0	0	0	0	0	0	0	0	0	1	0	0	0	HIV negative	.j	Hamburg	43	40-44	35-44	university degree (Bachelor, Masters, PhD)	university studies or degree	0	0	>0	>0	All or almost all	out to majority	neutral or positive	neutral or positive	neutral or positive	steady partner	1	1	other			4	4-5 partners	0
NotReactive	1	5	0	0	Neither neg nor pos	Positive	Positive	More than one partner	0	0	0	1	0	0	0	0	0	1	0	0	0	0	0	HIV negative	.j	Hamburg	44	40-44	35-44	post high school education (vocational school or college)	high school or post secondary education (vocational school or college)	>0	>0	0	0	More than half	out to majority	neutral or positive	neutral or positive	neutral or positive	more than one partner	1	1	HIV test in last 12 months and test result known.			11	>10 partners	9
NotReactive	0	0	0	3	Positive	Neither neg nor pos	Very positive	One non-steady partner	0	0	0	0	0	0	0	1	0	0	0	0	0	0	1	HIV negative	.j	Hamburg	52	50-54	45-54	high school or similar	high school or post secondary education (vocational school or college)	0	0	0	>0	More than half	out to majority	neutral or positive	neutral or positive	neutral or positive	non-steady partner			HIV test in last 12 months and test result known.			15	>10 partners	1
NotReactive	0	0	0	6	Positive	Neither neg nor pos	Very positive	More than one partner	0	0	0	0	0	1	0	0	0	0	0	1	0	0	0	HIV negative	.j	Hamburg	47	45-49	45-54	university education (below degree level)	university studies or degree	0	0	0	>0	All or almost all	out to majority	neutral or positive	neutral or positive	neutral or positive	more than one partner	1	1	other			151	>10 partners	0
.l	0	0	12	0	Neither neg nor pos	Very positive	Very positive	More than one partner	0	0	0	0	0	1	0	0	0	0	0	1	0	0	0	HIV negative	.j	Hamburg	54	50-54	45-54	university degree (Bachelor, Masters, PhD)	university studies or degree	0	0	>0	0	Few	out to less than half	neutral or positive	neutral or positive	neutral or positive	more than one partner	1	1	HIV test in last 12 months and test result known.			5	4-5 partners
Reactive	19	6	0	0	Positive	Very positive	Very positive	One non-steady partner	0	1	0	0	0	0	0	0	0	1	0	0	0	0	0	HIV negative	.j	Hamburg	28	25-29	25-34	high school or similar	high school or post secondary education (vocational school or college)	>0	>0	0	0	All or almost all	out to majority	neutral or positive	neutral or positive	neutral or positive	non-steady partner	1	1	HIV test in last 12 months and test result known.	jump	.j	3	2-3 partners	1
NotReactive	1	70	4	0	Very positive	Positive	Very positive	One non-steady partner	0	0	0	0	0	1	0	0	0	0	0	1	0	0	0	HIV negative	.j	Hamburg	47	45-49	45-54	high school or similar	high school or post secondary education (vocational school or college)	>0	>0	>0	0	All or almost all	out to majority	neutral or positive	neutral or positive	neutral or positive	non-steady partner	1	1	other			1	1 partner	0
Reactive	0	0	3	0	Neither neg nor pos	Negative	Positive	More than one partner	0	0	0	0	0	1	0	0	0	0	0	1	0	0	0	HIV negative	.j	Hamburg	46	45-49	45-54	university degree (Bachelor, Masters, PhD)	university studies or degree	0	0	>0	0	More than half	out to majority	neutral or positive	0	neutral or positive	more than one partner	1	1	HIV test in last 12 months and test result known.	jump	.j	6	6-10 partners	0
NotReactive	0	0	0	0	Very positive	Very positive	Positive	One steady partner	0	1	0	0	0	0	0	0	0	1	0	0	0	0	0	HIV negative	.j	Hamburg	31	30-34	25-34	university degree (Bachelor, Masters, PhD)	university studies or degree	0	0	0	0	All or almost all	out to majority	neutral or positive	neutral or positive	neutral or positive	steady partner	1	1	HIV test in last 12 months and test result known.			4	4-5 partners	1
Reactive	42	2	1	4	Neither neg nor pos	Positive	Very positive	One non-steady partner	0	0	0	0	0	0	1	0	0	0	0	0	0	1	0	HIV negative	.j	Hamburg	26	25-29	25-34	post high school education (vocational school or college)	high school or post secondary education (vocational school or college)	>0	>0	>0	>0	All or almost all	out to majority	neutral or positive	neutral or positive	neutral or positive	non-steady partner	1	1	other	jump	.j	30	>10 partners	3
NotReactive	0	0	4	0	Very positive	Very positive	Very positive	One steady partner	0	1	0	0	0	0	0	0	0	1	0	0	0	0	0	HIV negative	.j	Hamburg	47	45-49	45-54	high school or similar	high school or post secondary education (vocational school or college)	0	0	>0	0	All or almost all	out to majority	neutral or positive	neutral or positive	neutral or positive	steady partner	1	1	HIV test in last 12 months and test result known.			7	6-10 partners	1
NotReactive	0	0	0	0	Very negative	Negative	Negative	One non-steady partner	0	0	0	0	0	1	0	0	0	0	0	0	0	0	0	.j	.j	Hamburg	48	45-49	45-54	university degree (Bachelor, Masters, PhD)	university studies or degree	0	0	0	0	Few	out to less than half	0	0	0	non-steady partner	1		other			20	>10 partners	0
NotReactive	0	30	0	0	Positive	Negative	Positive	One non-steady partner	0	1	0	0	0	0	0	0	1	0	0	0	0	0	0	.j	.j	Hamburg	24	20-24	18-24	university degree (Bachelor, Masters, PhD)	university studies or degree	0	>0	0	0	All or almost all	out to majority	neutral or positive	0	neutral or positive	non-steady partner	1	1	other			31	>10 partners	3
NotReactive	1	16	6	0	Neither neg nor pos	Positive	Very positive	One non-steady partner	0	1	0	0	0	0	0	0	1	0	0	0	0	0	0	HIV negative	.j	Hamburg	34	30-34	25-34	university degree (Bachelor, Masters, PhD)	university studies or degree	>0	>0	>0	0	All or almost all	out to majority	neutral or positive	neutral or positive	neutral or positive	non-steady partner	1	1	other			3	2-3 partners	2
NotReactive	1	0	0	1	Very positive	Very positive	Very positive	More than one partner	0	1	0	0	0	1	1	1	0	1	0	0	0	0	0	HIV negative	.j	Hamburg	26	25-29	25-34	university degree (Bachelor, Masters, PhD)	university studies or degree	>0	0	0	>0	All or almost all	out to majority	neutral or positive	neutral or positive	neutral or positive	more than one partner	1	1	HIV test in last 12 months and test result known.			7	6-10 partners	0
NotReactive	1	0	2	0	Very positive	Positive	Very positive	One steady partner	0	1	0	0	0	0	0	0	0	1	0	0	0	0	0	HIV negative	.j	Hamburg	50	50-54	45-54	high school or similar	high school or post secondary education (vocational school or college)	>0	0	>0	0	More than half	out to majority	neutral or positive	neutral or positive	neutral or positive	steady partner	1	1	other			4	4-5 partners	0
NotReactive	1	1	0	0	Neither neg nor pos	Neither neg nor pos	Neither neg nor pos	One steady partner	0	0	0	0	0	1	0	0	0	0	0	1	0	0	0	HIV negative	.j	Hamburg	25	25-29	25-34	post high school education (vocational school or college)	high school or post secondary education (vocational school or college)	>0	>0	0	0	Less than half	out to less than half	neutral or positive	neutral or positive	neutral or positive	steady partner	1	1	HIV test in last 12 months and test result known.			11	>10 partners	0
NotReactive	1	0	0	0	Neither neg nor pos	Very positive	Very positive	One steady partner	0	1	0	0	0	0	0	0	0	1	0	1	0	0	0	HIV negative	.j	Hamburg	40	40-44	35-44	university degree (Bachelor, Masters, PhD)	university studies or degree	>0	0	0	0	More than half	out to majority	neutral or positive	neutral or positive	neutral or positive	steady partner	1	1	HIV test in last 12 months and test result known.			8	6-10 partners	3
NotReactive	9	0	0	0	Negative	Neither neg nor pos		One non-steady partner																HIV negative	.j	Hamburg	23	20-24	18-24	high school or similar	high school or post secondary education (vocational school or college)	>0	0	0	0	More than half	out to majority	0	neutral or positive		non-steady partner			HIV test in last 12 months and test result known.
NotReactive	0	0	0	0	Very positive	Very positive	Very positive	never had anal intercourse	.j	.j	.j	.j	.j	.j	.j	.j	.j	.j	.j	.j	.j	.j	.j	HIV negative	.j	Hamburg	53	50-54	45-54	university degree (Bachelor, Masters, PhD)	university studies or degree	0	0	0	0	All or almost all	out to majority	neutral or positive	neutral or positive	neutral or positive				other			20	>10 partners
NotReactive	0	1	0	0	Neither neg nor pos	Neither neg nor pos	Positive	One steady partner	1	0	0	0	0	0	0	0	0	0	0	0	1	0	0	HIV negative	.j	Hamburg	54	50-54	45-54	university degree (Bachelor, Masters, PhD)	university studies or degree	0	>0	0	0	All or almost all	out to majority	neutral or positive	neutral or positive	neutral or positive	steady partner	1	1	other			1	1 partner	1
NotReactive	3	0	0	0	Neither neg nor pos	Very positive	Very positive	More than one partner	0	0	0	0	0	1	0	0	0	1	0	0	0	0	0			Hamburg	30	30-34	25-34	high school or similar	high school or post secondary education (vocational school or college)	>0	0	0	0	More than half	out to majority	neutral or positive	neutral or positive	neutral or positive	more than one partner	1	1	HIV test in last 12 months and test result known.			50	>10 partners	20
Reactive	0	0	0	12	Negative	Neither neg nor pos	Very positive	One steady partner	0	0	0	0	1	0	0	0	1	0	0	0	0	0	0	I did not get the result of the test	.j	Hamburg	42	40-44	35-44	high school or similar	high school or post secondary education (vocational school or college)	0	0	0	>0	All or almost all	out to majority	0	neutral or positive	neutral or positive	steady partner	1	1	HIV test in last 12 months and test result known.	jump	.j	5	4-5 partners	5
NotReactive	5	0	0	0	Neither neg nor pos	Very positive	Very positive	One non-steady partner	0	0	0	0	0	1	0	0	0	1	0	0	0	0	0	HIV negative	.j	Hamburg	42	40-44	35-44	university degree (Bachelor, Masters, PhD)	university studies or degree	>0	0	0	0	All or almost all	out to majority	neutral or positive	neutral or positive	neutral or positive	non-steady partner	1	1	HIV test in last 12 months and test result known.			1	1 partner	1
NotReactive	72	2	2	0	Neither neg nor pos	Positive	Very positive	One non-steady partner	1	0	0	0	0	0	0	0	0	0	0	1	0	0	0	.j	.j	Hamburg	20	20-24	18-24	high school or similar	high school or post secondary education (vocational school or college)	>0	>0	>0	0	All or almost all	out to majority	neutral or positive	neutral or positive	neutral or positive	non-steady partner	1	1	other			5	4-5 partners	1
NotReactive	1	0	0	0	Very positive	Very positive	Positive	One non-steady partner	0	1	0	0	0	0	0	0	1	0	0	0	0	0	0	HIV negative	.j	Hamburg	25	25-29	25-34	university degree (Bachelor, Masters, PhD)	university studies or degree	>0	0	0	0	All or almost all	out to majority	neutral or positive	neutral or positive	neutral or positive	non-steady partner	1	1	HIV test in last 12 months and test result known.
NotReactive	0	10	0	0	Neither neg nor pos	Positive	Positive																	.j	.j	Hamburg	69	65+	+55	university education (below degree level)	university studies or degree	0	>0	0	0	Less than half	out to less than half	neutral or positive	neutral or positive	neutral or positive				other			0	no partner	0
Reactive	0	0	1	2	Very positive	Very positive	Very positive	More than one partner	0	0	0	0	1	0	0	0	0	0	0	1	0	0	0	HIV positive	1	Hamburg	35	35-39	35-44	high school or similar	high school or post secondary education (vocational school or college)	0	0	>0	>0	All or almost all	out to majority	neutral or positive	neutral or positive	neutral or positive	more than one partner	1	1		yes	undetectable	10	6-10 partners	6
NotReactive	0	0	0	0	Neither neg nor pos	Very positive	Neither neg nor pos	never had anal intercourse	.j	.j	.j	.j	.j	.j	.j	.j	.j	.j	.j	.j	.j	.j	.j	HIV negative	.j	Hamburg	54	50-54	45-54	high school or similar	high school or post secondary education (vocational school or college)	0	0	0	0	Few	out to less than half	neutral or positive	neutral or positive	neutral or positive				other			0	no partner
NotReactive	20	0	0	0	Very positive	Very positive	Very positive	One steady partner																HIV negative	.j	Hamburg	35	35-39	35-44	university degree (Bachelor, Masters, PhD)	university studies or degree	>0	0	0	0	All or almost all	out to majority	neutral or positive	neutral or positive	neutral or positive	steady partner			HIV test in last 12 months and test result known.			0	no partner	0
NotReactive	0	2	0	0	Neither neg nor pos	Very positive	Very positive	One steady partner	0	1	0	0	0	0	0	0	0	1	0	0	0	0	0	HIV negative	.j	Hamburg	41	40-44	35-44	university education (below degree level)	university studies or degree	0	>0	0	0	All or almost all	out to majority	neutral or positive	neutral or positive	neutral or positive	steady partner	1	1	HIV test in last 12 months and test result known.			11	>10 partners	3
NotReactive	0	0	2	0	Neither neg nor pos	Positive	Positive	One non-steady partner	1	0	0	0	0	0	0	0	1	0	0	0	0	0	0	HIV negative	.j	Hamburg	45	45-49	45-54	high school or similar	high school or post secondary education (vocational school or college)	0	0	>0	0	All or almost all	out to majority	neutral or positive	neutral or positive	neutral or positive	non-steady partner	1	1	other			9	6-10 partners	3
Reactive	0	0	0	0	Positive	Positive	Positive	More than one partner	0	0	1	1	0	0	0	0	0	0	1	0	0	0	0	HIV positive	1	Hamburg	53	50-54	45-54	secondary school	secondary or lower	0	0	0	0	All or almost all	out to majority	neutral or positive	neutral or positive	neutral or positive	more than one partner	1	1	HIV test in last 12 months and test result known.	yes	undetectable	100	>10 partners
.l	0	0	1	0	Positive	Very positive	Positive	One non-steady partner	0	0	0	0	0	0	1	0	0	0	0	1	0	0	0	HIV negative	.j	Hamburg	58	55-59	+55	university degree (Bachelor, Masters, PhD)	university studies or degree	0	0	>0	0	All or almost all	out to majority	neutral or positive	neutral or positive	neutral or positive	non-steady partner	1	1	other			1	1 partner	0
NotReactive	0	2	1	0	Neither neg nor pos	Very positive	Very positive	One non-steady partner	1	0	0	0	0	1	0	0	1	0	0	1	0	0	0	HIV negative	.j	Hamburg	28	25-29	25-34	post high school education (vocational school or college)	high school or post secondary education (vocational school or college)	0	>0	>0	0	More than half	out to majority	neutral or positive	neutral or positive	neutral or positive	non-steady partner	1	1	HIV test in last 12 months and test result known.			20	>10 partners	20
.l	0	0	0	0	Negative	Positive	Very positive	More than one partner	1	0	0	0	0	0	0	0	0	0	1	0	0	0	0	HIV positive	1	Hamburg	49	45-49	45-54	university degree (Bachelor, Masters, PhD)	university studies or degree	0	0	0	0	Few	out to less than half	0	neutral or positive	neutral or positive	more than one partner	1	1	HIV test in last 12 months and test result known.			1	1 partner	11
NotReactive	2	0	0	0	Very positive	Very positive	Positive	One non-steady partner	0	1	0	0	0	0	0	0	0	1	0	0	0	0	0	.j	.j	Hamburg	21	20-24	18-24	post high school education (vocational school or college)	high school or post secondary education (vocational school or college)	>0	0	0	0	Less than half	out to less than half	neutral or positive	neutral or positive	neutral or positive	non-steady partner	1	1	other			7	6-10 partners	0
NotReactive	0	3	0	0	Neither neg nor pos	Neither neg nor pos	Neither neg nor pos	One steady partner	0	0	0	0	1	0	0	0	0	0	0	0	1	0	0	HIV negative	.j	Hamburg	79	65+	+55	secondary school	secondary or lower	0	>0	0	0	More than half	out to majority	neutral or positive	neutral or positive	neutral or positive	steady partner	1	1	other			1	1 partner	1
Reactive	2	6	15	0	Neither neg nor pos	Positive	Very positive	One non-steady partner	0	0	0	0	0	0	0	1	0	0	0	0	0	0	1	I prefer not to answer	.j	Hamburg	56	55-59	+55	high school or similar	high school or post secondary education (vocational school or college)	>0	>0	>0	0	All or almost all	out to majority	neutral or positive	neutral or positive	neutral or positive	non-steady partner			HIV test in last 12 months and test result known.	jump	.j	30	>10 partners
NotReactive	0	10	0	3	Very positive	Very positive	Very positive	never had anal intercourse	.j	.j	.j	.j	.j	.j	.j	.j	.j	.j	.j	.j	.j	.j	.j	.j	.j	Hamburg	49	45-49	45-54	university degree (Bachelor, Masters, PhD)	university studies or degree	0	>0	0	>0	All or almost all	out to majority	neutral or positive	neutral or positive	neutral or positive				other			3	2-3 partners
Reactive	0	3	0	0	Neither neg nor pos	Neither neg nor pos	Neither neg nor pos	One non-steady partner	0	0	0	0	0	1	0	0	0	0	0	0	0	0	1	I prefer not to answer	.j	Hamburg	37	35-39	35-44	university education (below degree level)	university studies or degree	0	>0	0	0	Few	out to less than half	neutral or positive	neutral or positive	neutral or positive	non-steady partner	1		other	jump	.j	11	>10 partners	2
NotReactive	0	0	0	0	Neither neg nor pos	Positive	Positive	One non-steady partner	0	1	0	0	0	0	0	0	0	1	0	0	0	0	0	HIV negative	.j	Hamburg	23	20-24	18-24	post high school education (vocational school or college)	high school or post secondary education (vocational school or college)	0	0	0	0	All or almost all	out to majority	neutral or positive	neutral or positive	neutral or positive	non-steady partner	1	1	HIV test in last 12 months and test result known.			24	>10 partners	0
NotReactive	0	0	1	24	Neither neg nor pos	Neither neg nor pos	Neither neg nor pos	One non-steady partner	0	0	0	0	0	1	0	0	0	0	0	1	0	0	0	.j	.j	Hamburg	79	65+	+55	high school or similar	high school or post secondary education (vocational school or college)	0	0	>0	>0	All or almost all	out to majority	neutral or positive	neutral or positive	neutral or positive	non-steady partner	1	1	other			10	6-10 partners	0
NotReactive	0	0	0	1	Positive	Negative	Positive	One non-steady partner	1	0	0	0	0	0	0	0	0	1	0	0	0	0	0	HIV negative	.j	Hamburg	34	30-34	25-34	post high school education (vocational school or college)	high school or post secondary education (vocational school or college)	0	0	0	>0	Less than half	out to less than half	neutral or positive	0	neutral or positive	non-steady partner	1	1	HIV test in last 12 months and test result known.			21	>10 partners	1
NotReactive	0	0	0	0	Negative	Positive	Positive	One non-steady partner	0	1	0	0	0	0	0	0	0	1	0	0	0	0	0	HIV negative	.j	Hamburg	28	25-29	25-34	university degree (Bachelor, Masters, PhD)	university studies or degree	0	0	0	0	All or almost all	out to majority	0	neutral or positive	neutral or positive	non-steady partner	1	1	HIV test in last 12 months and test result known.			32	>10 partners	2
NotReactive	1	1	0	0	Neither neg nor pos	Positive	Neither neg nor pos	One non-steady partner	1	0	0	0	0	0	0	0	0	0	0	1	0	0	0	HIV negative	.j	Hamburg	25	25-29	25-34	post high school education (vocational school or college)	high school or post secondary education (vocational school or college)	>0	>0	0	0	Few	out to less than half	neutral or positive	neutral or positive	neutral or positive	non-steady partner	1	1	HIV test in last 12 months and test result known.			8	6-10 partners	0
NotReactive	0	0	0	0	Neither neg nor pos	Neither neg nor pos	Very positive	One steady partner	0	0	0	1	0	0	0	0	0	1	0	0	0	0	0	HIV negative	.j	Hamburg	40	40-44	35-44	university degree (Bachelor, Masters, PhD)	university studies or degree	0	0	0	0	All or almost all	out to majority	neutral or positive	neutral or positive	neutral or positive	steady partner	1	1	HIV test in last 12 months and test result known.			1	1 partner	0
NotReactive	0	0	3	0	Neither neg nor pos	Neither neg nor pos	Neither neg nor pos	One non-steady partner	0	0	0	1	0	0	0	0	0	1	0	0	0	0	0	HIV negative	.j	Hamburg	43	40-44	35-44	university education (below degree level)	university studies or degree	0	0	>0	0	All or almost all	out to majority	neutral or positive	neutral or positive	neutral or positive	non-steady partner	1	1	HIV test in last 12 months and test result known.			5	4-5 partners	0
NotReactive	10	2	2	0	Negative	Positive	Very positive	One steady partner	0	1	0	0	0	0	0	0	0	1	0	0	0	0	0	HIV negative	.j	Hamburg	22	20-24	18-24	post high school education (vocational school or college)	high school or post secondary education (vocational school or college)	>0	>0	>0	0	All or almost all	out to majority	0	neutral or positive	neutral or positive	steady partner	1	1	HIV test in last 12 months and test result known.			5	4-5 partners	1
NotReactive	1	4	3	1	Neither neg nor pos	Negative	Positive	never had anal intercourse	.j	.j	.j	.j	.j	.j	.j	.j	.j	.j	.j	.j	.j	.j	.j	.j	.j	Hamburg	41	40-44	35-44	high school or similar	high school or post secondary education (vocational school or college)	>0	>0	>0	>0	Few	out to less than half	neutral or positive	0	neutral or positive				other			0	no partner
NotReactive	0	0	3	3	Positive	Positive	Very positive	One non-steady partner	1	0	0	0	0	0	0	0	0	0	0	1	0	0	0	HIV negative	.j	Hamburg	45	45-49	45-54	post high school education (vocational school or college)	high school or post secondary education (vocational school or college)	0	0	>0	>0	All or almost all	out to majority	neutral or positive	neutral or positive	neutral or positive	non-steady partner	1	1	HIV test in last 12 months and test result known.			70	>10 partners	0
NotReactive	0	0	0	0	Very positive	Very positive	Very positive	One steady partner	0	0	0	1	0	0	0	0	1	0	0	0	0	0	0	HIV negative	.j	Hamburg	45	45-49	45-54	secondary school	secondary or lower	0	0	0	0	All or almost all	out to majority	neutral or positive	neutral or positive	neutral or positive	steady partner	1	1	other			1	1 partner	1
NotReactive	0	4	0	0	Very negative	Neither neg nor pos	Positive	One non-steady partner	0	0	0	0	0	1	0	0	0	0	0	1	0	0	0	HIV negative	.j	Hamburg	45	45-49	45-54	university education (below degree level)	university studies or degree	0	>0	0	0	All or almost all	out to majority	0	neutral or positive	neutral or positive	non-steady partner	1	1	HIV test in last 12 months and test result known.			5	4-5 partners	2
NotReactive	0	1	0	0	Positive	Positive	Positive	One steady partner	0	1	0	0	0	0	0	0	0	1	0	0	0	0	0	HIV negative	.j	Hamburg	36	35-39	35-44	high school or similar	high school or post secondary education (vocational school or college)	0	>0	0	0	All or almost all	out to majority	neutral or positive	neutral or positive	neutral or positive	steady partner	1	1	other			1	1 partner	1
.l	1	0	0	0	Negative	Very positive	Very positive	One non-steady partner	1	0	0	0	0	0	0	0	0	1	0	0	0	0	0	HIV negative	.j	Hamburg	25	25-29	25-34	post high school education (vocational school or college)	high school or post secondary education (vocational school or college)	>0	0	0	0	More than half	out to majority	0	neutral or positive	neutral or positive	non-steady partner	1	1	HIV test in last 12 months and test result known.			10	6-10 partners	0
Reactive	0	0	0	0		Very positive	Very positive	One steady partner																.j	.j	Hamburg	40	40-44	35-44	high school or similar	high school or post secondary education (vocational school or college)	0	0	0	0	All or almost all	out to majority		neutral or positive	neutral or positive	steady partner			HIV test in last 12 months and test result known.
NotReactive	0	0	0	0	Positive	Positive	Positive	One non-steady partner	0	0	0	0	0	1	0	0	0	1	0	0	0	0	0	HIV negative	.j	Hamburg	36	35-39	35-44	post high school education (vocational school or college)	high school or post secondary education (vocational school or college)	0	0	0	0	All or almost all	out to majority	neutral or positive	neutral or positive	neutral or positive	non-steady partner	1	1	HIV test in last 12 months and test result known.			5	4-5 partners	1
NotReactive	2	3	0	0	Positive	Positive	Positive	One steady partner	0	1	0	0	0	0	0	0	0	1	0	0	0	0	0	HIV negative	.j	Hamburg	51	50-54	45-54	post high school education (vocational school or college)	high school or post secondary education (vocational school or college)	>0	>0	0	0	All or almost all	out to majority	neutral or positive	neutral or positive	neutral or positive	steady partner	1	1	other			1	1 partner	0
NotReactive	0	0	3	0	Positive	Positive	Very positive	One steady partner	1	0	0	0	0	0	0	0	0	1	0	0	0	0	0	HIV negative	.j	Hamburg	36	35-39	35-44	post high school education (vocational school or college)	high school or post secondary education (vocational school or college)	0	0	>0	0	All or almost all	out to majority	neutral or positive	neutral or positive	neutral or positive	steady partner	1	1	HIV test in last 12 months and test result known.			2	2-3 partners	0
NotReactive	2	0	0	0	Positive	Very positive	Positive	One non-steady partner	0	0	1	0	0	0	0	0	0	1	0	0	0	0	0	HIV negative	.j	Hamburg	25	25-29	25-34	university degree (Bachelor, Masters, PhD)	university studies or degree	>0	0	0	0	All or almost all	out to majority	neutral or positive	neutral or positive	neutral or positive	non-steady partner	1	1	HIV test in last 12 months and test result known.			15	>10 partners	0
NotReactive	1	0	3	0	Negative	Neither neg nor pos	Positive	One steady partner																		Hamburg	38	35-39	35-44	university education (below degree level)	university studies or degree	>0	0	>0	0	More than half	out to majority	0	neutral or positive	neutral or positive	steady partner			HIV test in last 12 months and test result known.			1	1 partner	1
NotReactive	1	0	0	0	Neither neg nor pos	Positive	Positive	One steady partner	0	1	0	0	0	0	0	0	0	0	0	1	0	0	0	HIV negative	.j	Hamburg	30	30-34	25-34	high school or similar	high school or post secondary education (vocational school or college)	>0	0	0	0	All or almost all	out to majority	neutral or positive	neutral or positive	neutral or positive	steady partner	1	1	other			1	1 partner	1
NotReactive	2	0	0	0	Neither neg nor pos	Negative	Positive	One steady partner	0	1	0	0	0	0	0	0	0	0	0	1	0	0	0	HIV negative	.j	Hamburg	44	40-44	35-44	post high school education (vocational school or college)	high school or post secondary education (vocational school or college)	>0	0	0	0	Less than half	out to less than half	neutral or positive	0	neutral or positive	steady partner	1	1	other			3	2-3 partners	1
NotReactive	0	0	0	0	Negative	Positive	Very positive	One steady partner	1	0	0	0	0	0	0	0	0	1	0	0	0	0	0	HIV negative	.j	Hamburg	49	45-49	45-54	university degree (Bachelor, Masters, PhD)	university studies or degree	0	0	0	0	All or almost all	out to majority	0	neutral or positive	neutral or positive	steady partner	1	1	HIV test in last 12 months and test result known.			1	1 partner	0
NotReactive	0	0	0	3	Neither neg nor pos	Positive	Very positive	One non-steady partner	0	0	0	0	0	1	0	0	0	0	0	1	0	0	0	HIV negative	.j	Hamburg	47	45-49	45-54	high school or similar	high school or post secondary education (vocational school or college)	0	0	0	>0	Few	out to less than half	neutral or positive	neutral or positive	neutral or positive	non-steady partner	1	1	HIV test in last 12 months and test result known.			4	4-5 partners	0
NotReactive	0	0	5	2	Negative	Neither neg nor pos	Positive	One non-steady partner	0	0	0	1	0	0	0	0	0	1	0	0	0	0	0	HIV negative	.j	Hamburg	49	45-49	45-54	university education (below degree level)	university studies or degree	0	0	>0	>0	More than half	out to majority	0	neutral or positive	neutral or positive	non-steady partner	1	1	HIV test in last 12 months and test result known.			3	2-3 partners	0
NotReactive	2	3	2	1	Neither neg nor pos	Very positive	Very positive	One steady partner	0	1	0	0	0	0	0	0	1	0	0	0	0	0	0	HIV negative	.j	Hamburg	28	25-29	25-34	university degree (Bachelor, Masters, PhD)	university studies or degree	>0	>0	>0	>0	All or almost all	out to majority	neutral or positive	neutral or positive	neutral or positive	steady partner	1	1	other			2	2-3 partners	0
Reactive	1	10	0	0	Very positive	Very positive	Very positive	One steady partner	0	1	0	0	0	0	0	0	0	0	1	0	0	0	0	HIV positive	1	Hamburg	39	35-39	35-44	post high school education (vocational school or college)	high school or post secondary education (vocational school or college)	>0	>0	0	0	All or almost all	out to majority	neutral or positive	neutral or positive	neutral or positive	steady partner	1	1	HIV test in last 12 months and test result known.	yes	undetectable	11	>10 partners	9
NotReactive	0	0	0	0	Neither neg nor pos	Neither neg nor pos	Neither neg nor pos	never had anal intercourse	.j	.j	.j	.j	.j	.j	.j	.j	.j	.j	.j	.j	.j	.j	.j	.j	.j	Hamburg	19	18-19	18-24	high school or similar	high school or post secondary education (vocational school or college)	0	0	0	0	None	out to less than half	neutral or positive	neutral or positive	neutral or positive				other
NotReactive	0	0	2	0	Neither neg nor pos	Negative	Neither neg nor pos	More than one partner	0	1	0	0	0	0	0	0	0	1	0	0	0	0	0	HIV negative	.j	Hamburg	24	20-24	18-24	post high school education (vocational school or college)	high school or post secondary education (vocational school or college)	0	0	>0	0	None	out to less than half	neutral or positive	0	neutral or positive	more than one partner	1	1	HIV test in last 12 months and test result known.			9	6-10 partners	0
NotReactive	0	1	5	0	Neither neg nor pos	Positive	Positive	One non-steady partner	0	0	0	0	0	1	0	0	0	0	0	1	0	0	0	HIV negative	.j	Hamburg	43	40-44	35-44	university degree (Bachelor, Masters, PhD)	university studies or degree	0	>0	>0	0	More than half	out to majority	neutral or positive	neutral or positive	neutral or positive	non-steady partner	1	1	HIV test in last 12 months and test result known.			10	6-10 partners	0
NotReactive	2	2	1	0	Very positive	Very positive	Very positive	One non-steady partner	1	0	0	0	0	0	0	0	0	0	0	1	0	0	0	.j	.j	Hamburg	28	25-29	25-34	university degree (Bachelor, Masters, PhD)	university studies or degree	>0	>0	>0	0	All or almost all	out to majority	neutral or positive	neutral or positive	neutral or positive	non-steady partner	1	1	other			6	6-10 partners	0
NotReactive	1	0	0	1	Negative	Neither neg nor pos	Positive	One non-steady partner	0	0	0	0	1	0	0	0	0	0	0	1	0	0	0	HIV negative	.j	Hamburg	38	35-39	35-44	university degree (Bachelor, Masters, PhD)	university studies or degree	>0	0	0	>0	Less than half	out to less than half	0	neutral or positive	neutral or positive	non-steady partner	1	1	other			7	6-10 partners	1
NotReactive	0	2	0	0	Neither neg nor pos	Negative	Neither neg nor pos	One steady partner	1	0	0	0	0	0	0	0	1	0	0	0	0	0	0	HIV negative	.j	Hamburg	47	45-49	45-54	high school or similar	high school or post secondary education (vocational school or college)	0	>0	0	0	All or almost all	out to majority	neutral or positive	0	neutral or positive	steady partner	1	1	other			11	>10 partners	3
NotReactive	50	40	50	0	Negative	Very negative	Negative	One non-steady partner	1	0	0	0	0	0	0	0	0	0	0	1	0	0	0	HIV negative	.j	Hamburg	18	18-19	18-24	post high school education (vocational school or college)	high school or post secondary education (vocational school or college)	>0	>0	>0	0	Few	out to less than half	0	0	0	non-steady partner	1	1	HIV test in last 12 months and test result known.			11	>10 partners	1
NotReactive	1	0	40	0	Neither neg nor pos	Very positive	Very positive	One non-steady partner	0	1	0	0	0	0	0	0	0	1	0	0	0	0	0	HIV negative	.j	Hamburg	58	55-59	+55	high school or similar	high school or post secondary education (vocational school or college)	>0	0	>0	0	All or almost all	out to majority	neutral or positive	neutral or positive	neutral or positive	non-steady partner	1	1	HIV test in last 12 months and test result known.			3	2-3 partners	2
NotReactive	6	0	10	0	Very positive	Very negative	Neither neg nor pos	One steady partner	0	0	0	0	0	1	0	0	0	1	0	0	0	0	0	HIV negative	.j	Hamburg	25	25-29	25-34	post high school education (vocational school or college)	high school or post secondary education (vocational school or college)	>0	0	>0	0	Few	out to less than half	neutral or positive	0	neutral or positive	steady partner	1	1	HIV test in last 12 months and test result known.			1	1 partner	0
NotReactive	0	0	1	0	Neither neg nor pos																					Hamburg	43	40-44	35-44	secondary school	secondary or lower	0	0	>0	0	None	out to less than half	neutral or positive						other
NotReactive	0	0	3	0	Very positive	Positive	Very positive	never had anal intercourse	.j	.j	.j	.j	.j	.j	.j	.j	.j	.j	.j	.j	.j	.j	.j	HIV negative	.j	Hamburg	48	45-49	45-54	high school or similar	high school or post secondary education (vocational school or college)	0	0	>0	0	All or almost all	out to majority	neutral or positive	neutral or positive	neutral or positive				other			1	1 partner
NotReactive	3	12	2	0	Positive	Neither neg nor pos	Very positive	One non-steady partner	0	0	0	0	0	1	0	0	0	0	0	0	0	0	1	HIV negative	.j	Hamburg	41	40-44	35-44	post high school education (vocational school or college)	high school or post secondary education (vocational school or college)	>0	>0	>0	0	All or almost all	out to majority	neutral or positive	neutral or positive	neutral or positive	non-steady partner	1		HIV test in last 12 months and test result known.			5	4-5 partners	1
NotReactive	15	5	10	0	Very positive	Very positive	Very positive	One steady partner	0	1	0	0	0	0	0	0	0	1	0	0	0	0	0	HIV negative	.j	Hamburg	32	30-34	25-34	university education (below degree level)	university studies or degree	>0	>0	>0	0	All or almost all	out to majority	neutral or positive	neutral or positive	neutral or positive	steady partner	1	1	HIV test in last 12 months and test result known.			1	1 partner	1
NotReactive	0	0	1	0	Neither neg nor pos	Neither neg nor pos	Neither neg nor pos	One steady partner	0	0	0	1	0	0	0	0	0	1	0	0	0	0	0	HIV negative	.j	Hamburg	55	55-59	+55	high school or similar	high school or post secondary education (vocational school or college)	0	0	>0	0	All or almost all	out to majority	neutral or positive	neutral or positive	neutral or positive	steady partner	1	1	other			0	no partner	0
NotReactive	1	50	30	0	Very positive	Very positive	Very positive	One steady partner	0	0	0	1	0	0	0	0	0	1	0	0	0	0	0	.j	.j	Hamburg	39	35-39	35-44	post high school education (vocational school or college)	high school or post secondary education (vocational school or college)	>0	>0	>0	0	All or almost all	out to majority	neutral or positive	neutral or positive	neutral or positive	steady partner	1	1	other			1	1 partner	1
NotReactive	0	2	0	0	Neither neg nor pos	Positive	Positive	never had anal intercourse	.j	.j	.j	.j	.j	.j	.j	.j	.j	.j	.j	.j	.j	.j	.j	.j	.j	Hamburg	65	65+	+55	university education (below degree level)	university studies or degree	0	>0	0	0	More than half	out to majority	neutral or positive	neutral or positive	neutral or positive				other			4	4-5 partners
NotReactive	0	2	2	0	Neither neg nor pos	Neither neg nor pos	Positive	One steady partner	0	1	0	0	0	0	0	0	0	0	0	1	0	0	0	HIV negative	.j	Hamburg	54	50-54	45-54	university degree (Bachelor, Masters, PhD)	university studies or degree	0	>0	>0	0	More than half	out to majority	neutral or positive	neutral or positive	neutral or positive	steady partner	1	1	HIV test in last 12 months and test result known.			3	2-3 partners	0
NotReactive	0	1	0	0	Neither neg nor pos	Negative	Very positive	One non-steady partner	0	0	0	0	0	1	0	0	0	0	0	1	0	0	0	HIV negative	.j	Hamburg	43	40-44	35-44	post high school education (vocational school or college)	high school or post secondary education (vocational school or college)	0	>0	0	0	All or almost all	out to majority	neutral or positive	0	neutral or positive	non-steady partner	1	1	other			11	>10 partners	0
NotReactive	2	0	1	0	Neither neg nor pos	Very negative	Negative	never had anal intercourse	.j	.j	.j	.j	.j	.j	.j	.j	.j	.j	.j	.j	.j	.j	.j	.j	.j	Hamburg	40	40-44	35-44	high school or similar	high school or post secondary education (vocational school or college)	>0	0	>0	0	More than half	out to majority	neutral or positive	0	0				other			0	no partner
.l	2	0	2	0	Negative	Very negative	Neither neg nor pos	One steady partner	1	0	0	0	0	0	0	0	0	1	0	0	0	0	0	.j	.j	Hamburg	25	25-29	25-34	university education (below degree level)	university studies or degree	>0	0	>0	0	None	out to less than half	0	0	neutral or positive	steady partner	1	1	other			5	4-5 partners	6
NotReactive	0	3	1	0	Positive	Positive	Very positive	One steady partner	0	1	0	0	0	0	0	0	0	1	0	0	0	0	0	HIV negative	.j	Hamburg	42	40-44	35-44	high school or similar	high school or post secondary education (vocational school or college)	0	>0	>0	0	All or almost all	out to majority	neutral or positive	neutral or positive	neutral or positive	steady partner	1	1	other			1	1 partner	0
Reactive	3	0	5	0	Positive	Neither neg nor pos	Very positive	One steady partner	0	1	0	0	0	0	0	0	0	0	1	0	0	0	0	HIV positive	1	Hamburg	47	45-49	45-54	post high school education (vocational school or college)	high school or post secondary education (vocational school or college)	>0	0	>0	0	All or almost all	out to majority	neutral or positive	neutral or positive	neutral or positive	steady partner	1	1		yes	undetectable	1	1 partner	0
NotReactive	0	0	2	0	Neither neg nor pos			never had anal intercourse	.j	.j	.j	.j	.j	.j	.j	.j	.j	.j	.j	.j	.j	.j	.j	HIV negative	.j	Hamburg	53	50-54	45-54	university education (below degree level)	university studies or degree	0	0	>0	0	Few	out to less than half	neutral or positive						HIV test in last 12 months and test result known.			2	2-3 partners
NotReactive	0	1	15	0	Neither neg nor pos	Positive	Positive	One non-steady partner	0	1	0	0	0	0	0	0	0	1	0	0	0	0	0	HIV negative	.j	Hamburg	54	50-54	45-54	high school or similar	high school or post secondary education (vocational school or college)	0	>0	>0	0	All or almost all	out to majority	neutral or positive	neutral or positive	neutral or positive	non-steady partner	1	1	other			10	6-10 partners	2
NotReactive	0	3	0	0	Positive	Positive	Very positive	One non-steady partner	0	0	0	0	0	1	0	0	0	0	0	1	0	0	0	HIV negative	.j	Hamburg	52	50-54	45-54	university degree (Bachelor, Masters, PhD)	university studies or degree	0	>0	0	0	All or almost all	out to majority	neutral or positive	neutral or positive	neutral or positive	non-steady partner	1	1	HIV test in last 12 months and test result known.			0	no partner	0
NotReactive	2	0	1	0	Positive	Positive	Positive	One non-steady partner	0	1	0	0	0	0	0	0	0	1	0	0	0	0	0	HIV negative	.j	Hamburg	19	18-19	18-24	high school or similar	high school or post secondary education (vocational school or college)	>0	0	>0	0	All or almost all	out to majority	neutral or positive	neutral or positive	neutral or positive	non-steady partner	1	1	HIV test in last 12 months and test result known.			3	2-3 partners	3
NotReactive	0	0	0	2	Very negative	Very negative	Very negative	One steady partner	0	0	1	0	0	0	0	0	0	1	0	0	0	0	0	.j	.j	Hamburg	51	50-54	45-54	secondary school	secondary or lower	0	0	0	>0	None	out to less than half	0	0	0	steady partner	1	1	other			4	4-5 partners	4
Reactive	1	1	2	0	Neither neg nor pos	Positive	Very positive																	.j	.j	Hamburg	49	45-49	45-54	university degree (Bachelor, Masters, PhD)	university studies or degree	>0	>0	>0	0	Few	out to less than half	neutral or positive	neutral or positive	neutral or positive				HIV test in last 12 months and test result known.
NotReactive	0	0	0	0	Neither neg nor pos	Very negative	Neither neg nor pos	One non-steady partner	0	0	0	0	0	1	0	0	0	0	0	1	0	0	0	HIV negative	.j	Hamburg	55	55-59	+55	university degree (Bachelor, Masters, PhD)	university studies or degree	0	0	0	0	Few	out to less than half	neutral or positive	0	neutral or positive	non-steady partner	1	1	other			12	>10 partners	0
NotReactive	4	0	0	0	Positive	Very positive	Very positive	One steady partner	1	0	0	0	0	0	0	0	1	0	0	0	0	0	0	HIV negative	.j	Hamburg	31	30-34	25-34	university degree (Bachelor, Masters, PhD)	university studies or degree	>0	0	0	0	More than half	out to majority	neutral or positive	neutral or positive	neutral or positive	steady partner	1	1	other			0	no partner	0
NotReactive	0	0	2	3	Neither neg nor pos	Neither neg nor pos	Positive	One non-steady partner	0	0	0	0	0	1	0	0	0	0	0	1	0	0	0	HIV negative	.j	Hamburg	41	40-44	35-44	high school or similar	high school or post secondary education (vocational school or college)	0	0	>0	>0	All or almost all	out to majority	neutral or positive	neutral or positive	neutral or positive	non-steady partner	1	1	HIV test in last 12 months and test result known.			16	>10 partners	0
NotReactive	0	5	0	0		Negative	Positive	One non-steady partner	1	0	0	0	0	0	0	0	0	0	0	1	0	0	0	HIV negative	.j	Hamburg	33	30-34	25-34	post high school education (vocational school or college)	high school or post secondary education (vocational school or college)	0	>0	0	0	All or almost all	out to majority		0	neutral or positive	non-steady partner	1	1	other			0	no partner	0
NotReactive	4	0	0	0	Positive	Neither neg nor pos	Very positive	One non-steady partner	1	1	0	0	0	0	0	0	0	1	0	0	0	0	0	HIV negative	.j	Hamburg	33	30-34	25-34	high school or similar	high school or post secondary education (vocational school or college)	>0	0	0	0	More than half	out to majority	neutral or positive	neutral or positive	neutral or positive	non-steady partner	1	1	HIV test in last 12 months and test result known.			5	4-5 partners	0
NotReactive	1	20	2	0	Positive	Very positive	Very positive	One steady partner	0	0	0	0	1	0	0	0	0	0	0	1	0	0	0	HIV negative	.j	Hamburg	49	45-49	45-54	university degree (Bachelor, Masters, PhD)	university studies or degree	>0	>0	>0	0	All or almost all	out to majority	neutral or positive	neutral or positive	neutral or positive	steady partner	1	1	other			3	2-3 partners	0
NotReactive	0	0	0	0	Very positive	Very positive	Very positive	One non-steady partner	0	0	1	0	0	0	0	0	0	0	0	1	0	0	0	HIV negative	.j	Hamburg	49	45-49	45-54	high school or similar	high school or post secondary education (vocational school or college)	0	0	0	0	All or almost all	out to majority	neutral or positive	neutral or positive	neutral or positive	non-steady partner	1	1	HIV test in last 12 months and test result known.			21	>10 partners	4
NotReactive	0	4	1	0	Negative	Negative	Positive	never had anal intercourse	.j	.j	.j	.j	.j	.j	.j	.j	.j	.j	.j	.j	.j	.j	.j	.j	.j	Hamburg	40	40-44	35-44	post high school education (vocational school or college)	high school or post secondary education (vocational school or college)	0	>0	>0	0	Less than half	out to less than half	0	0	neutral or positive				other			3	2-3 partners
NotReactive	0	1	2	0	Negative	Neither neg nor pos	Positive	One non-steady partner	1	0	0	0	0	0	0	0	0	1	0	0	0	0	0	HIV negative	.j	Hamburg	46	45-49	45-54	high school or similar	high school or post secondary education (vocational school or college)	0	>0	>0	0	Less than half	out to less than half	0	neutral or positive	neutral or positive	non-steady partner	1	1	HIV test in last 12 months and test result known.			25	>10 partners	0
.l	0	0	12	0	Positive	Positive	Positive	never had anal intercourse	.j	.j	.j	.j	.j	.j	.j	.j	.j	.j	.j	.j	.j	.j	.j	HIV negative	.j	Hamburg	52	50-54	45-54	university education (below degree level)	university studies or degree	0	0	>0	0	More than half	out to majority	neutral or positive	neutral or positive	neutral or positive				HIV test in last 12 months and test result known.			0	no partner
NotReactive	2	0	0	0	Positive	Very positive	Very positive	One non-steady partner	1	0	0	0	0	0	0	0	0	0	0	1	0	0	0	.j	.j	Hamburg	20	20-24	18-24	high school or similar	high school or post secondary education (vocational school or college)	>0	0	0	0	All or almost all	out to majority	neutral or positive	neutral or positive	neutral or positive	non-steady partner	1	1	other			6	6-10 partners	0
NotReactive	0	0	0	0	Very positive	Very positive	Very positive	One steady partner	0	1	0	0	0	0	0	0	0	1	0	0	0	0	0	HIV negative	.j	Hamburg	60	60-64	+55	high school or similar	high school or post secondary education (vocational school or college)	0	0	0	0	All or almost all	out to majority	neutral or positive	neutral or positive	neutral or positive	steady partner	1	1	HIV test in last 12 months and test result known.			5	4-5 partners	0
NotReactive	0	0	0	0	Very positive	Very positive	Very positive	One steady partner	1	0	0	0	0	0	0	0	0	1	0	0	0	0	0	HIV negative	.j	Hamburg	41	40-44	35-44	university degree (Bachelor, Masters, PhD)	university studies or degree	0	0	0	0	All or almost all	out to majority	neutral or positive	neutral or positive	neutral or positive	steady partner	1	1	other			9	6-10 partners	0
NotReactive	0	0	1	1	Positive	Positive	Very positive	One non-steady partner	1	0	0	0	0	0	0	0	0	0	0	0	1	0	0	HIV negative	.j	Hamburg	43	40-44	35-44	high school or similar	high school or post secondary education (vocational school or college)	0	0	>0	>0	More than half	out to majority	neutral or positive	neutral or positive	neutral or positive	non-steady partner	1	1	other			3	2-3 partners	2
NotReactive	0	0	0	0	Positive	Negative	Positive	More than one partner	1	0	0	0	0	0	0	0	0	0	0	1	0	0	0	HIV negative	.j	Hamburg	52	50-54	45-54	university degree (Bachelor, Masters, PhD)	university studies or degree	0	0	0	0	All or almost all	out to majority	neutral or positive	0	neutral or positive	more than one partner	1	1	HIV test in last 12 months and test result known.			32	>10 partners	2
NotReactive	10	2	0	0	Very positive	Positive	Very positive	One non-steady partner	0	0	0	0	0	1	0	0	0	1	0	0	0	0	0	HIV negative	.j	Hamburg	26	25-29	25-34	university degree (Bachelor, Masters, PhD)	university studies or degree	>0	>0	0	0	All or almost all	out to majority	neutral or positive	neutral or positive	neutral or positive	non-steady partner	1	1	other			1	1 partner	1
NotReactive	0	0	0	5	Neither neg nor pos	Positive	Positive	One non-steady partner	1	0	0	0	0	0	0	0	0	1	0	0	0	0	0	.j	.j	Hamburg	46	45-49	45-54	university degree (Bachelor, Masters, PhD)	university studies or degree	0	0	0	>0	All or almost all	out to majority	neutral or positive	neutral or positive	neutral or positive	non-steady partner	1	1	other			16	>10 partners	0
NotReactive	2	0	0	0	Very positive	Very positive	Very positive	One steady partner	0	1	0	0	0	0	0	0	0	1	0	0	0	0	0	HIV negative	.j	Hamburg	28	25-29	25-34	high school or similar	high school or post secondary education (vocational school or college)	>0	0	0	0	All or almost all	out to majority	neutral or positive	neutral or positive	neutral or positive	steady partner	1	1	HIV test in last 12 months and test result known.			21	>10 partners	2
NotReactive	1	2	0	0	Positive	Very positive	Very positive	One steady partner	1	0	0	0	0	0	0	0	0	1	0	0	0	0	0	.j	.j	Hamburg	31	30-34	25-34	high school or similar	high school or post secondary education (vocational school or college)	>0	>0	0	0	All or almost all	out to majority	neutral or positive	neutral or positive	neutral or positive	steady partner	1	1	other			1	1 partner	1
NotReactive	0	40	0	0	Positive	Very positive	Positive	One steady partner	0	1	0	0	0	0	0	0	0	1	0	0	0	0	0	HIV negative	.j	Hamburg	64	60-64	+55	university degree (Bachelor, Masters, PhD)	university studies or degree	0	>0	0	0	All or almost all	out to majority	neutral or positive	neutral or positive	neutral or positive	steady partner	1	1	other			60	>10 partners	0
Reactive	0	0	80	0	Positive	Negative	Very positive	One steady partner	0	0	0	0	0	0	0	1	0	0	0	0	0	0	1	I prefer not to answer	.j	Hamburg	26	25-29	25-34	high school or similar	high school or post secondary education (vocational school or college)	0	0	>0	0	Less than half	out to less than half	neutral or positive	0	neutral or positive	steady partner			HIV test in last 12 months and test result known.	jump	.j	11	>10 partners	1
NotReactive	0	5	0	0	Positive	Positive	Very positive	One non-steady partner	0	0	0	1	0	0	0	0	1	0	0	0	0	0	0	.j	.j	Hamburg	56	55-59	+55	high school or similar	high school or post secondary education (vocational school or college)	0	>0	0	0	All or almost all	out to majority	neutral or positive	neutral or positive	neutral or positive	non-steady partner	1	1	other			0	no partner	0
NotReactive	0	0	0	1	Positive	Very positive	Very positive																			Hamburg	52	50-54	45-54	university degree (Bachelor, Masters, PhD)	university studies or degree	0	0	0	>0	All or almost all	out to majority	neutral or positive	neutral or positive	neutral or positive				HIV test in last 12 months and test result known.			31	>10 partners	1
NotReactive	0	0	0	0				One non-steady partner	1	0	0	0	0	0	0	0	0	1	0	0	0	0	0	.j	.j	Hamburg	19	18-19	18-24	post high school education (vocational school or college)	high school or post secondary education (vocational school or college)	0	0	0	0						non-steady partner	1	1	other			6	6-10 partners	0
NotReactive	1	0	1	0	Neither neg nor pos	Positive	Very positive	One non-steady partner	1	0	0	0	0	1	0	0	1	0	0	0	0	0	0	HIV negative	.j	Hamburg	26	25-29	25-34	post high school education (vocational school or college)	high school or post secondary education (vocational school or college)	>0	0	>0	0	All or almost all	out to majority	neutral or positive	neutral or positive	neutral or positive	non-steady partner	1	1	other			8	6-10 partners	1
NotReactive	0	0	4	0	Very negative	Very positive	Very positive	One steady partner	1	1	0	0	0	0	0	0	0	1	0	0	0	0	0	HIV negative	.j	Hamburg	61	60-64	+55	high school or similar	high school or post secondary education (vocational school or college)	0	0	>0	0	Few	out to less than half	0	neutral or positive	neutral or positive	steady partner	1	1	other			2	2-3 partners	0
NotReactive	0	0	0	0	Neither neg nor pos	Positive	Very positive	One steady partner	0	1	0	0	0	0	0	0	0	0	0	0	1	0	0	HIV negative	.j	Hamburg	66	65+	+55	secondary school	secondary or lower	0	0	0	0	All or almost all	out to majority	neutral or positive	neutral or positive	neutral or positive	steady partner	1	1	other			2	2-3 partners	1
Reactive	0	2	0	1	Neither neg nor pos	Positive	Very positive	One steady partner	0	0	0	1	0	0	0	0	0	0	1	0	0	0	0	HIV positive	2	Hamburg	38	35-39	35-44	post high school education (vocational school or college)	high school or post secondary education (vocational school or college)	0	>0	0	>0	All or almost all	out to majority	neutral or positive	neutral or positive	neutral or positive	steady partner	1	1		no	detectable	16	>10 partners	2
NotReactive	0	0	57	0	Neither neg nor pos	Neither neg nor pos	Neither neg nor pos	One non-steady partner	0	0	0	0	0	0	1	0	0	0	0	0	0	1	0	.j	.j	Hamburg	38	35-39	35-44	high school or similar	high school or post secondary education (vocational school or college)	0	0	>0	0	All or almost all	out to majority	neutral or positive	neutral or positive	neutral or positive	non-steady partner	1	1	other			0	no partner	0
NotReactive	2	0	90	0	Positive	Very positive	Very positive	One non-steady partner	0	0	0	0	0	1	0	0	0	0	0	1	0	0	0	HIV negative	.j	Hamburg	27	25-29	25-34	high school or similar	high school or post secondary education (vocational school or college)	>0	0	>0	0			neutral or positive	neutral or positive	neutral or positive	non-steady partner	1	1	other			16	>10 partners	15
NotReactive	0	1	0	0	Negative	Negative	Neither neg nor pos	One steady partner	1	0	0	0	0	0	0	0	0	0	0	1	0	0	0	.j	.j	Hamburg	38	35-39	35-44	university education (below degree level)	university studies or degree	0	>0	0	0	Few	out to less than half	0	0	neutral or positive	steady partner	1	1	other			6	6-10 partners	0
NotReactive	0	0	16	0	Very positive	Very positive	Very positive	One steady partner	1	0	0	0	0	0	0	0	0	1	0	0	0	0	0	HIV negative	.j	Hamburg	48	45-49	45-54	post high school education (vocational school or college)	high school or post secondary education (vocational school or college)	0	0	>0	0	All or almost all	out to majority	neutral or positive	neutral or positive	neutral or positive	steady partner	1	1	other			5	4-5 partners	0
NotReactive	0	0	0	0	Neither neg nor pos	Neither neg nor pos	Positive	never had anal intercourse	.j	.j	.j	.j	.j	.j	.j	.j	.j	.j	.j	.j	.j	.j	.j	HIV negative	.j	Hamburg	36	35-39	35-44	university education (below degree level)	university studies or degree	0	0	0	0	Few	out to less than half	neutral or positive	neutral or positive	neutral or positive				other			1	1 partner
NotReactive	0	0	2	0	Positive	Very positive	Very positive	One non-steady partner	1	0	0	0	0	0	0	0	0	0	0	1	0	0	0	.j	.j	Hamburg	49	45-49	45-54	university degree (Bachelor, Masters, PhD)	university studies or degree	0	0	>0	0	All or almost all	out to majority	neutral or positive	neutral or positive	neutral or positive	non-steady partner	1	1	other			0	no partner	1
NotReactive	6	5	0	0	Positive	Positive	Very positive	One non-steady partner	0	0	0	0	0	1	0	0	0	0	0	0	0	1	0	.j	.j	Hamburg	21	20-24	18-24	high school or similar	high school or post secondary education (vocational school or college)	>0	>0	0	0	All or almost all	out to majority	neutral or positive	neutral or positive	neutral or positive	non-steady partner	1	1	other			3	2-3 partners	0
NotReactive	3	0	1	0	Neither neg nor pos	Positive	Positive	One steady partner	1	0	0	0	0	0	0	0	0	0	0	1	0	0	0	HIV negative	.j	Hamburg	34	30-34	25-34	university education (below degree level)	university studies or degree	>0	0	>0	0	All or almost all	out to majority	neutral or positive	neutral or positive	neutral or positive	steady partner	1	1	other			10	6-10 partners	0
.l	0	0	0	0	Positive	Neither neg nor pos	Positive	I prefer not to answer	0	0	0	0	0	0	0	0	0	0	0	0	0	0	0	HIV negative	.j	Hamburg	47	45-49	45-54	university degree (Bachelor, Masters, PhD)	university studies or degree	0	0	0	0	All or almost all	out to majority	neutral or positive	neutral or positive	neutral or positive				other					0
NotReactive	3	4	0	3	Neither neg nor pos	Positive	Positive	One non-steady partner	0	0	0	0	0	1	0	0	0	0	0	1	0	0	0	HIV negative	.j	Hamburg	52	50-54	45-54	I prefer not to answer	.p	>0	>0	0	>0	Few	out to less than half	neutral or positive	neutral or positive	neutral or positive	non-steady partner	1	1	HIV test in last 12 months and test result known.			10	6-10 partners	1
NotReactive	1	5	0	0	Negative	Neither neg nor pos	Positive	One non-steady partner	1	0	0	0	0	0	0	0	0	0	0	1	0	0	0	HIV negative	.j	Hamburg	36	35-39	35-44	university education (below degree level)	university studies or degree	>0	>0	0	0	More than half	out to majority	0	neutral or positive	neutral or positive	non-steady partner	1	1	HIV test in last 12 months and test result known.			4	4-5 partners	0
NotReactive	1	4	4	0	Very negative	Very positive	Very positive																			Hamburg	55	55-59	+55	secondary school	secondary or lower	>0	>0	>0	0	Few	out to less than half	0	neutral or positive	neutral or positive				other
NotReactive	0	4	2	12	Neither neg nor pos	Neither neg nor pos	Positive	One non-steady partner	1	0	0	0	0	0	0	0	0	1	0	0	0	0	0	HIV negative	.j	Hamburg	53	50-54	45-54	post high school education (vocational school or college)	high school or post secondary education (vocational school or college)	0	>0	>0	>0	All or almost all	out to majority	neutral or positive	neutral or positive	neutral or positive	non-steady partner	1	1	HIV test in last 12 months and test result known.			10	6-10 partners	4
NotReactive	0	0	1	0	Negative	Negative	Negative	One non-steady partner	0	0	0	0	0	0	0	1	0	0	0	0	0	0	1	HIV negative	.j	Hamburg	46	45-49	45-54	university education (below degree level)	university studies or degree	0	0	>0	0	Few	out to less than half	0	0	0	non-steady partner			other			1	1 partner	0
NotReactive	8	5	12	0	Very positive	Very positive	Very positive	One non-steady partner	0	1	0	0	0	0	0	0	0	1	0	0	0	0	0	HIV negative	.j	Hamburg	42	40-44	35-44	post high school education (vocational school or college)	high school or post secondary education (vocational school or college)	>0	>0	>0	0	All or almost all	out to majority	neutral or positive	neutral or positive	neutral or positive	non-steady partner	1	1	HIV test in last 12 months and test result known.			22	>10 partners	12
Reactive	0	0	0	0	Positive	Neither neg nor pos	Positive	I prefer not to answer	0	0	0	0	0	0	0	1	0	0	0	0	0	0	1	HIV positive	1	Hamburg	35	35-39	35-44	high school or similar	high school or post secondary education (vocational school or college)	0	0	0	0	All or almost all	out to majority	neutral or positive	neutral or positive	neutral or positive				HIV test in last 12 months and test result known.			101	>10 partners	101
NotReactive	2	2	0	0	Positive	Very positive	Positive																			Hamburg	33	30-34	25-34	post high school education (vocational school or college)	high school or post secondary education (vocational school or college)	>0	>0	0	0	All or almost all	out to majority	neutral or positive	neutral or positive	neutral or positive				HIV test in last 12 months and test result known.			2	2-3 partners	1
NotReactive	0	0	0	0	Very positive	Neither neg nor pos	Very positive	One steady partner	0	0	0	0	0	0	0	1	0	0	0	0	0	1	0	HIV negative	.j	Hamburg	48	45-49	45-54	secondary school	secondary or lower	0	0	0	0	More than half	out to majority	neutral or positive	neutral or positive	neutral or positive	steady partner		1	HIV test in last 12 months and test result known.			1	1 partner	0
Reactive	0	0	6	3	Positive	Negative	Positive	One non-steady partner	0	0	0	1	0	0	0	0	0	0	0	1	0	0	0	HIV positive	1	Hamburg	55	55-59	+55	high school or similar	high school or post secondary education (vocational school or college)	0	0	>0	>0	More than half	out to majority	neutral or positive	0	neutral or positive	non-steady partner	1	1	other	yes	undetectable	80	>10 partners	69
NotReactive	1	0	4	0	Very positive	Very positive	Very positive	One steady partner	0	1	0	0	0	0	0	0	0	1	0	0	0	0	0	HIV negative	.j	Hamburg	48	45-49	45-54	university degree (Bachelor, Masters, PhD)	university studies or degree	>0	0	>0	0	All or almost all	out to majority	neutral or positive	neutral or positive	neutral or positive	steady partner	1	1	HIV test in last 12 months and test result known.			1	1 partner	1
NotReactive	3	0	9	0	Positive	Very positive	Very positive	One non-steady partner	0	0	0	0	0	1	0	0	0	0	0	1	0	0	0	HIV negative	.j	Hamburg	37	35-39	35-44	high school or similar	high school or post secondary education (vocational school or college)	>0	0	>0	0	All or almost all	out to majority	neutral or positive	neutral or positive	neutral or positive	non-steady partner	1	1	HIV test in last 12 months and test result known.			6	6-10 partners	0
NotReactive	0	0	6	0	Very positive	Positive	Very positive	One non-steady partner									0	1	0	0	0	0	0	HIV negative	.j	Hamburg	44	40-44	35-44	high school or similar	high school or post secondary education (vocational school or college)	0	0	>0	0	None	out to less than half	neutral or positive	neutral or positive	neutral or positive	non-steady partner		1	HIV test in last 12 months and test result known.			0	no partner	0
.l	0	91	0	0	Neither neg nor pos	Positive	Very positive	One steady partner	0	1	0	0	0	0	0	0	0	1	0	0	0	0	0	HIV negative	.j	Hamburg	50	50-54	45-54	university degree (Bachelor, Masters, PhD)	university studies or degree	0	>0	0	0	Few	out to less than half	neutral or positive	neutral or positive	neutral or positive	steady partner	1	1	other			0	no partner	0
NotReactive	2	2	0	0	Positive	Positive	Positive	One non-steady partner	1	0	0	0	0	0	0	0	0	1	0	0	0	0	0	HIV negative	.j	Hamburg	26	25-29	25-34	university degree (Bachelor, Masters, PhD)	university studies or degree	>0	>0	0	0	All or almost all	out to majority	neutral or positive	neutral or positive	neutral or positive	non-steady partner	1	1	HIV test in last 12 months and test result known.			4	4-5 partners	1
NotReactive	0	3	0	0	Positive	Very positive	Very positive	One steady partner	0	1	0	0	0	0	0	0	0	0	0	1	0	0	0	HIV negative	.j	Hamburg	41	40-44	35-44	post high school education (vocational school or college)	high school or post secondary education (vocational school or college)	0	>0	0	0	All or almost all	out to majority	neutral or positive	neutral or positive	neutral or positive	steady partner	1	1	other			2	2-3 partners	1
NotReactive	9	0	1	0	Neither neg nor pos	Neither neg nor pos	Positive																			Hamburg	43	40-44	35-44	university education (below degree level)	university studies or degree	>0	0	>0	0	All or almost all	out to majority	neutral or positive	neutral or positive	neutral or positive				other					0
NotReactive	0	10	60	0	Neither neg nor pos	Negative	Positive	One steady partner	0	1	0	0	0	0	0	0	0	1	0	0	0	0	0	HIV negative	.j	Hamburg	46	45-49	45-54	high school or similar	high school or post secondary education (vocational school or college)	0	>0	>0	0	All or almost all	out to majority	neutral or positive	0	neutral or positive	steady partner	1	1	other			2	2-3 partners	0
NotReactive	0	0	0	0	Very positive	Positive	Very positive	One steady partner	0	0	0	1	0	0	0	0	0	1	0	0	0	0	0	HIV negative	.j	Hamburg	30	30-34	25-34	high school or similar	high school or post secondary education (vocational school or college)	0	0	0	0	More than half	out to majority	neutral or positive	neutral or positive	neutral or positive	steady partner	1	1	HIV test in last 12 months and test result known.			1	1 partner	1
.l	10	1	0	0	Very positive	Positive	Very positive	One non-steady partner	1	0	0	0	0	0	0	0	0	0	0	1	0	0	0	HIV negative	.j	Hamburg	23	20-24	18-24	university degree (Bachelor, Masters, PhD)	university studies or degree	>0	>0	0	0	All or almost all	out to majority	neutral or positive	neutral or positive	neutral or positive	non-steady partner	1	1	HIV test in last 12 months and test result known.			3	2-3 partners	0
NotReactive	2	6	4	0	Negative	Positive	Positive	One steady partner	0	0	0	0	0	1	0	0	0	0	0	1	0	0	0	HIV negative	.j	Hamburg	31	30-34	25-34	high school or similar	high school or post secondary education (vocational school or college)	>0	>0	>0	0	Less than half	out to less than half	0	neutral or positive	neutral or positive	steady partner	1	1	other			11	>10 partners	3
NotReactive	0	4	0	0	Negative	Neither neg nor pos	Neither neg nor pos	One steady partner	0	0	0	1	0	0	0	0	0	1	0	0	0	0	0	HIV negative	.j	Hamburg	50	50-54	45-54	university degree (Bachelor, Masters, PhD)	university studies or degree	0	>0	0	0	More than half	out to majority	0	neutral or positive	neutral or positive	steady partner	1	1	HIV test in last 12 months and test result known.			2	2-3 partners	0
NotReactive	5	6	0	0	Negative	Negative	Positive	One non-steady partner	1	0	0	0	0	0	0	0	0	0	0	1	0	0	0	HIV negative	.j	Hamburg	41	40-44	35-44	university degree (Bachelor, Masters, PhD)	university studies or degree	>0	>0	0	0		.p	0	0	neutral or positive	non-steady partner	1	1	HIV test in last 12 months and test result known.			0	no partner	0
NotReactive	1	0	3	4	Very positive	Positive	Very positive	One non-steady partner	0	0	0	0	0	0	0	0	0	1	0	0	0	0	0	HIV negative	.j	Hamburg	45	45-49	45-54	university education (below degree level)	university studies or degree	>0	0	>0	>0	All or almost all	out to majority	neutral or positive	neutral or positive	neutral or positive	non-steady partner		1	HIV test in last 12 months and test result known.			5	4-5 partners	0
NotReactive	8	2	2	0	Neither neg nor pos	Neither neg nor pos	Positive	One non-steady partner	0	0	0	0	0	1	0	0	0	0	0	1	0	0	0	HIV negative	.j	Hamburg	22	20-24	18-24	high school or similar	high school or post secondary education (vocational school or college)	>0	>0	>0	0	All or almost all	out to majority	neutral or positive	neutral or positive	neutral or positive	non-steady partner	1	1	HIV test in last 12 months and test result known.			15	>10 partners	0
Reactive	1	50	30	0	Positive	Very positive	Very positive	One steady partner	0	1	0	0	0	0	0	0	0	0	1	0	0	0	0	HIV positive	1	Hamburg	39	35-39	35-44	high school or similar	high school or post secondary education (vocational school or college)	>0	>0	>0	0	All or almost all	out to majority	neutral or positive	neutral or positive	neutral or positive	steady partner	1	1		yes	undetectable	1	1 partner	0
NotReactive	0	0	0	0	Neither neg nor pos	Very positive	Very positive	One steady partner	0	1	0	0	0	0	0	0	0	0	0	1	0	0	0	HIV negative	.j	Hamburg	44	40-44	35-44	university degree (Bachelor, Masters, PhD)	university studies or degree	0	0	0	0	Less than half	out to less than half	neutral or positive	neutral or positive	neutral or positive	steady partner	1	1	HIV test in last 12 months and test result known.			1	1 partner	0
NotReactive	0	0	0	0	Very positive	Very positive	Very positive	One steady partner	0	1	0	0	0	0	0	0	0	0	0	1	0	0	0	.j	.j	Hamburg	79	65+	+55	high school or similar	high school or post secondary education (vocational school or college)	0	0	0	0	All or almost all	out to majority	neutral or positive	neutral or positive	neutral or positive	steady partner	1	1	other			6	6-10 partners	1
.l	1	1	1	1	Positive	Neither neg nor pos	Positive	One non-steady partner	0	0	0	1	0	0	0	0	1	0	0	0	0	0	0	HIV negative	.j	Hamburg	58	55-59	+55	university degree (Bachelor, Masters, PhD)	university studies or degree	>0	>0	>0	>0	More than half	out to majority	neutral or positive	neutral or positive	neutral or positive	non-steady partner	1	1	HIV test in last 12 months and test result known.			4	4-5 partners	0
NotReactive	10	3	0	0	Neither neg nor pos	Very positive	Positive	One steady partner	0	1	0	0	0	0	0	0	0	1	0	0	0	0	0	HIV negative	.j	Hamburg	43	40-44	35-44	university education (below degree level)	university studies or degree	>0	>0	0	0	All or almost all	out to majority	neutral or positive	neutral or positive	neutral or positive	steady partner	1	1	other			1	1 partner	1
NotReactive	0	0	1	0	Very negative	Positive	Very positive	More than one partner	0	0	0	0	0	1	0	0	0	0	0	1	0	0	0	HIV negative	.j	Hamburg	51	50-54	45-54	high school or similar	high school or post secondary education (vocational school or college)	0	0	>0	0	More than half	out to majority	0	neutral or positive	neutral or positive	more than one partner	1	1	other			15	>10 partners	0
Reactive	0	30	25	5	Neither neg nor pos	Negative	Very positive	More than one partner	0	0	0	1	0	0	0	0	0	0	1	0	0	0	0	indeterminate	.j	Hamburg	22	20-24	18-24	university degree (Bachelor, Masters, PhD)	university studies or degree	0	>0	>0	>0	More than half	out to majority	neutral or positive	0	neutral or positive	more than one partner	1	1		jump	.j	40	>10 partners	35
NotReactive	0	1	6	0	Positive	Very positive	Very positive																			Hamburg	32	30-34	25-34	university degree (Bachelor, Masters, PhD)	university studies or degree	0	>0	>0	0	All or almost all	out to majority	neutral or positive	neutral or positive	neutral or positive				other			5	4-5 partners	0
NotReactive	0	0	0	1	Positive	Neither neg nor pos	Very positive	One steady partner	0	1	0	0	0	0	0	0	0	0	0	1	0	0	0	HIV negative	.j	Hamburg	66	65+	+55	university degree (Bachelor, Masters, PhD)	university studies or degree	0	0	0	>0	All or almost all	out to majority	neutral or positive	neutral or positive	neutral or positive	steady partner	1	1	other			61	>10 partners	1
Reactive	18	0	0	0	Positive	Very positive	Very positive	One non-steady partner	0	0	0	0	1	0	0	0	0	0	1	0	0	0	0	HIV positive	1	Hamburg	32	30-34	25-34	high school or similar	high school or post secondary education (vocational school or college)	>0	0	0	0	All or almost all	out to majority	neutral or positive	neutral or positive	neutral or positive	non-steady partner	1	1	HIV test in last 12 months and test result known.	yes	detectable	3	2-3 partners	3
NotReactive	1	0	0	0	Very positive	Very positive	Very positive	One non-steady partner	0	0	0	0	0	1	0	0	0	0	0	1	0	0	0	HIV negative	.j	Hamburg	37	35-39	35-44	post high school education (vocational school or college)	high school or post secondary education (vocational school or college)	>0	0	0	0	All or almost all	out to majority	neutral or positive	neutral or positive	neutral or positive	non-steady partner	1	1	HIV test in last 12 months and test result known.			20	>10 partners	0
NotReactive	0	0	0	1	Very positive	Positive	Very positive	One non-steady partner	0	0	0	0	1	0	0	0	0	1	0	0	0	0	0	.j	.j	Hamburg	73	65+	+55	university education (below degree level)	university studies or degree	0	0	0	>0	All or almost all	out to majority	neutral or positive	neutral or positive	neutral or positive	non-steady partner	1	1	other			2	2-3 partners	0
NotReactive	0	0	0	0	Very positive	Positive	Very positive	One steady partner	0	1	0	0	0	0	0	0	0	0	0	1	0	0	0	HIV negative	.j	Hamburg	38	35-39	35-44	university education (below degree level)	university studies or degree	0	0	0	0	All or almost all	out to majority	neutral or positive	neutral or positive	neutral or positive	steady partner	1	1	HIV test in last 12 months and test result known.			21	>10 partners	1
NotReactive	0	0	0	0	Positive	Positive	Very positive	One non-steady partner	0	0	0	0	0	1	0	0	0	0	0	1	0	0	0	HIV positive	1	Hamburg	32	30-34	25-34	high school or similar	high school or post secondary education (vocational school or college)	0	0	0	0	All or almost all	out to majority	neutral or positive	neutral or positive	neutral or positive	non-steady partner	1	1				11	>10 partners	11
NotReactive	2	1	0	0	Negative	Neither neg nor pos	Positive	One non-steady partner	0	1	0	0	0	0	0	0	0	1	0	0	0	0	0	HIV negative	.j	Hamburg	39	35-39	35-44	university education (below degree level)	university studies or degree	>0	>0	0	0	All or almost all	out to majority	0	neutral or positive	neutral or positive	non-steady partner	1	1	HIV test in last 12 months and test result known.			3	2-3 partners	1
NotReactive	1	0	4	0	Very positive		Very positive	I prefer not to answer	0	0	0	0	0	0	0	0	0	0	0	0	0	0	0	HIV negative	.j	Hamburg	62	60-64	+55	high school or similar	high school or post secondary education (vocational school or college)	>0	0	>0	0	Less than half	out to less than half	neutral or positive		neutral or positive				HIV test in last 12 months and test result known.			4	4-5 partners	0
NotReactive	9	0	4	0	Very positive	Very positive	Very positive	One non-steady partner	0	1	0	0	0	0	0	0	0	1	0	0	0	0	0	HIV negative	.j	Hamburg	26	25-29	25-34	post high school education (vocational school or college)	high school or post secondary education (vocational school or college)	>0	0	>0	0	All or almost all	out to majority	neutral or positive	neutral or positive	neutral or positive	non-steady partner	1	1	other			2	2-3 partners	2
NotReactive	0	0	1	0	Very positive	Very positive	Positive	One steady partner	0	1	0	0	0	0	0	0	0	1	0	0	0	0	0	HIV negative	.j	Hamburg	22	20-24	18-24	university education (below degree level)	university studies or degree	0	0	>0	0	Few	out to less than half	neutral or positive	neutral or positive	neutral or positive	steady partner	1	1	HIV test in last 12 months and test result known.			2	2-3 partners	1
NotReactive	0	2	0	5	Negative	Negative	Negative	One non-steady partner	0	1	0	0	0	0	0	0	0	0	0	1	0	0	0	HIV negative	.j	Hamburg	48	45-49	45-54	high school or similar	high school or post secondary education (vocational school or college)	0	>0	0	>0	Less than half	out to less than half	0	0	0	non-steady partner	1	1	other			8	6-10 partners	1
NotReactive	3	0	5	0	Negative	Positive	Very positive	One steady partner	0	0	0	1	0	0	0	0	0	1	0	0	0	0	0	HIV negative	.j	Hamburg	41	40-44	35-44	university degree (Bachelor, Masters, PhD)	university studies or degree	>0	0	>0	0	More than half	out to majority	0	neutral or positive	neutral or positive	steady partner	1	1	HIV test in last 12 months and test result known.			1	1 partner	0
NotReactive	1	10	4	0	Very positive	Very positive	Very positive	One non-steady partner	0	1	0	0	0	0	0	0	0	1	0	0	0	0	0	HIV negative	.j	Hamburg	47	45-49	45-54	high school or similar	high school or post secondary education (vocational school or college)	>0	>0	>0	0	All or almost all	out to majority	neutral or positive	neutral or positive	neutral or positive	non-steady partner	1	1	HIV test in last 12 months and test result known.			5	4-5 partners	3
NotReactive	0	1	0	0	Negative	Positive	Very positive	One steady partner	0	0	0	0	0	1	0	0	0	0	0	1	0	0	0	HIV negative	.j	Hamburg	31	30-34	25-34	university degree (Bachelor, Masters, PhD)	university studies or degree	0	>0	0	0	All or almost all	out to majority	0	neutral or positive	neutral or positive	steady partner	1	1	other					0
NotReactive	2	10	2	1	Positive	Very positive	Very positive	One non-steady partner	0	0	0	0	0	1	0	0	0	0	0	1	0	0	0	HIV negative	.j	Hamburg	50	50-54	45-54	university degree (Bachelor, Masters, PhD)	university studies or degree	>0	>0	>0	>0	All or almost all	out to majority	neutral or positive	neutral or positive	neutral or positive	non-steady partner	1	1	HIV test in last 12 months and test result known.			10	6-10 partners	0
NotReactive	1	0	0	0	Very positive	Very positive	Positive	One steady partner	0	1	0	0	0	0	0	0	0	1	0	1	0	0	0	HIV negative	.j	Hamburg	27	25-29	25-34	high school or similar	high school or post secondary education (vocational school or college)	>0	0	0	0	All or almost all	out to majority	neutral or positive	neutral or positive	neutral or positive	steady partner	1	1	HIV test in last 12 months and test result known.			1	1 partner	1
NotReactive	3	1	0	0	Very positive	Very positive	Very positive	One non-steady partner	0	1	0	0	0	0	0	0	0	1	0	0	0	0	0	HIV negative	.j	Hamburg	37	35-39	35-44	post high school education (vocational school or college)	high school or post secondary education (vocational school or college)	>0	>0	0	0	All or almost all	out to majority	neutral or positive	neutral or positive	neutral or positive	non-steady partner	1	1	HIV test in last 12 months and test result known.			8	6-10 partners	0
NotReactive	0	0	5	0	Positive	Very positive	Very positive	One non-steady partner	0	1	0	0	0	0	0	0	0	1	0	0	0	0	0	HIV negative	.j	Hamburg	41	40-44	35-44	high school or similar	high school or post secondary education (vocational school or college)	0	0	>0	0	More than half	out to majority	neutral or positive	neutral or positive	neutral or positive	non-steady partner	1	1	HIV test in last 12 months and test result known.			1	1 partner	1
.l	3	0	3	0	Negative	Neither neg nor pos	Positive	One non-steady partner	0	1	0	0	0	0	0	0	1	0	0	0	0	0	0	HIV negative	.j	Hamburg	33	30-34	25-34	high school or similar	high school or post secondary education (vocational school or college)	>0	0	>0	0	Few	out to less than half	0	neutral or positive	neutral or positive	non-steady partner	1	1	other			3	2-3 partners	0
NotReactive	0	0	0	30	Neither neg nor pos		Neither neg nor pos	One non-steady partner	1	0	0	0	0	0	0	0	0	0	0	0	1	0	0	HIV negative	.j	Hamburg	52	50-54	45-54	secondary school	secondary or lower	0	0	0	>0	More than half	out to majority	neutral or positive		neutral or positive	non-steady partner	1	1	other			28	>10 partners	4
NotReactive	0	0	24	0	Very positive	Very positive	Very positive	One steady partner	1	0	0	0	0	0	0	0	0	0	0	0	0	1	0	HIV negative	.j	Hamburg	29	25-29	25-34	post high school education (vocational school or college)	high school or post secondary education (vocational school or college)	0	0	>0	0	All or almost all	out to majority	neutral or positive	neutral or positive	neutral or positive	steady partner	1	1	HIV test in last 12 months and test result known.			3	2-3 partners	1
NotReactive	4	0	1	0	Very positive	Neither neg nor pos	Very positive	More than one partner	0	0	0	0	1	0	0	0	0	0	0	1	0	0	0	HIV negative	.j	Hamburg	38	35-39	35-44	university degree (Bachelor, Masters, PhD)	university studies or degree	>0	0	>0	0	All or almost all	out to majority	neutral or positive	neutral or positive	neutral or positive	more than one partner	1	1	other			20	>10 partners	19
NotReactive	0	3	0	0	Negative	Very negative	Neither neg nor pos	One steady partner	0	1	0	0	0	0	0	0	0	1	0	0	0	0	0	.j	.j	Hamburg	37	35-39	35-44	university education (below degree level)	university studies or degree	0	>0	0	0	None	out to less than half	0	0	neutral or positive	steady partner	1	1	other			1	1 partner	0
NotReactive	0	0	0	0	Very positive	Positive	Positive	One steady partner	0	0	0	0	0	0	1	0	0	0	0	0	0	1	0	.j	.j	Hamburg	39	35-39	35-44	post high school education (vocational school or college)	high school or post secondary education (vocational school or college)	0	0	0	0	All or almost all	out to majority	neutral or positive	neutral or positive	neutral or positive	steady partner	1	1	other			23	>10 partners	1
NotReactive	0	0	0	0	Neither neg nor pos	Positive	Very positive	One steady partner	0	1	0	0	0	0	0	0	0	1	0	0	0	0	0	HIV negative	.j	Hamburg	58	55-59	+55	high school or similar	high school or post secondary education (vocational school or college)	0	0	0	0	Less than half	out to less than half	neutral or positive	neutral or positive	neutral or positive	steady partner	1	1	HIV test in last 12 months and test result known.			0	no partner	0
Reactive	3	0	2	0	Negative	Positive	Very positive	I prefer not to answer	1	0	0	0	0	1	1	1	0	0	0	1	0	0	0	HIV negative	.j	Hamburg	26	25-29	25-34	post high school education (vocational school or college)	high school or post secondary education (vocational school or college)	>0	0	>0	0	All or almost all	out to majority	0	neutral or positive	neutral or positive				HIV test in last 12 months and test result known.	jump	.j	12	>10 partners	12
NotReactive	4	1	6	0	Neither neg nor pos	Positive	Very positive	One non-steady partner	0	0	0	0	0	1	0	0	0	0	0	1	0	0	0	HIV negative	.j	Hamburg	35	35-39	35-44	high school or similar	high school or post secondary education (vocational school or college)	>0	>0	>0	0	More than half	out to majority	neutral or positive	neutral or positive	neutral or positive	non-steady partner	1	1	other			3	2-3 partners	0
NotReactive	0	0	0	0	Positive	Positive	Very positive	One steady partner	1	0	0	0	0	0	0	0	0	0	0	1	0	0	0	.j	.j	Hamburg	58	55-59	+55	university education (below degree level)	university studies or degree	0	0	0	0	All or almost all	out to majority	neutral or positive	neutral or positive	neutral or positive	steady partner	1	1	other			4	4-5 partners	0
Reactive	0	0	4	10	Neither neg nor pos	Neither neg nor pos	Positive	One non-steady partner	1	0	0	0	0	0	0	0	0	0	0	1	0	0	0	HIV negative	.j	Hamburg	31	30-34	25-34	post high school education (vocational school or college)	high school or post secondary education (vocational school or college)	0	0	>0	>0	More than half	out to majority	neutral or positive	neutral or positive	neutral or positive	non-steady partner	1	1	HIV test in last 12 months and test result known.	jump	.j	6	6-10 partners	0
NotReactive	0	0	0	0	Neither neg nor pos	Neither neg nor pos	Very positive	One non-steady partner	0	1	0	0	0	0	0	0	0	0	0	1	0	0	0	HIV negative	.j	Hamburg	34	30-34	25-34	high school or similar	high school or post secondary education (vocational school or college)	0	0	0	0	All or almost all	out to majority	neutral or positive	neutral or positive	neutral or positive	non-steady partner	1	1	other			20	>10 partners	2
NotReactive	0	0	3	0	Positive	Positive	Positive	One steady partner	0	1	0	0	0	0	0	0	0	1	0	0	0	0	0	HIV negative	.j	Hamburg	60	60-64	+55	university education (below degree level)	university studies or degree	0	0	>0	0	All or almost all	out to majority	neutral or positive	neutral or positive	neutral or positive	steady partner	1	1	other			6	6-10 partners	1
NotReactive	0	0	0	0	Neither neg nor pos	Positive	Very positive	One steady partner	1	0	0	0	0	0	0	0	0	0	0	1	0	0	0	HIV negative	.j	Hamburg	36	35-39	35-44	university degree (Bachelor, Masters, PhD)	university studies or degree	0	0	0	0	All or almost all	out to majority	neutral or positive	neutral or positive	neutral or positive	steady partner	1	1	HIV test in last 12 months and test result known.			5	4-5 partners	3
NotReactive	0	0	0	0	Positive	Very positive	Positive	One non-steady partner	0	0	0	0	0	1	0	0	0	0	0	0	0	1	0	.j	.j	Hamburg	35	35-39	35-44	high school or similar	high school or post secondary education (vocational school or college)	0	0	0	0	All or almost all	out to majority	neutral or positive	neutral or positive	neutral or positive	non-steady partner	1	1	other			55	>10 partners	1
NotReactive	0	3	0	0	Negative	Positive	Positive	One non-steady partner	1	0	0	0	0	0	0	0	0	1	0	0	0	0	0	HIV negative	.j	Hamburg	67	65+	+55	high school or similar	high school or post secondary education (vocational school or college)	0	>0	0	0	More than half	out to majority	0	neutral or positive	neutral or positive	non-steady partner	1	1	other			2	2-3 partners	2
NotReactive	1	2	0	0	Very positive	Very positive	Positive	One steady partner	1	0	0	0	0	1	0	0	0	1	0	1	0	0	0	HIV negative	.j	Hamburg	33	30-34	25-34	post high school education (vocational school or college)	high school or post secondary education (vocational school or college)	>0	>0	0	0	All or almost all	out to majority	neutral or positive	neutral or positive	neutral or positive	steady partner	1	1	HIV test in last 12 months and test result known.			2	2-3 partners	2
NotReactive	0	10	0	0			Neither neg nor pos	One non-steady partner	1	0	0	0	0	0	0	0	0	1	0	0	0	0	0	.j	.j	Hamburg	72	65+	+55	university education (below degree level)	university studies or degree	0	>0	0	0	None	out to less than half			neutral or positive	non-steady partner	1	1	other			4	4-5 partners	1
NotReactive	0	0	0	0	Negative	Positive	Neither neg nor pos	More than one partner	0	0	0	0	0	0	1	0	0	0	0	0	0	1	0			Hamburg	25	25-29	25-34	high school or similar	high school or post secondary education (vocational school or college)	0	0	0	0	Few	out to less than half	0	neutral or positive	neutral or positive	more than one partner	1	1	other			15	>10 partners	0
NotReactive	0	0	0	0	Very negative	Very negative	Positive	never had anal intercourse	.j	.j	.j	.j	.j	.j	.j	.j	.j	.j	.j	.j	.j	.j	.j	HIV negative	.j	Hamburg	46	45-49	45-54	secondary school	secondary or lower	0	0	0	0	All or almost all	out to majority	0	0	neutral or positive				HIV test in last 12 months and test result known.			4	4-5 partners
NotReactive					Positive	Neither neg nor pos	Positive	More than one partner	0	0	0	0	0	0	1	0	0	0	0	0	0	1	0	HIV negative	.j	Hamburg	42	40-44	35-44	secondary school	secondary or lower					All or almost all	out to majority	neutral or positive	neutral or positive	neutral or positive	more than one partner	1	1	other			5	4-5 partners	2
NotReactive	2	0	0	0	Neither neg nor pos	Negative	Very positive	One steady partner	0	1	0	0	0	0	0	0	0	1	0	0	0	0	0	HIV negative	.j	Hamburg	28	25-29	25-34	university education (below degree level)	university studies or degree	>0	0	0	0	All or almost all	out to majority	neutral or positive	0	neutral or positive	steady partner	1	1	HIV test in last 12 months and test result known.			3	2-3 partners	0
NotReactive	0	0	0	1	Negative	Positive	Very positive	One non-steady partner	1	0	0	0	1	0	0	0	0	0	0	1	0	0	0	HIV negative	.j	Hamburg	55	55-59	+55	university education (below degree level)	university studies or degree	0	0	0	>0	All or almost all	out to majority	0	neutral or positive	neutral or positive	non-steady partner	1	1	other			21	>10 partners	4
[truncated: 3,892 more rows]
[truncated: 21 more columns]
